# Supplementary material for: Advanced High‐Throughput Rational Design of Porphyrin‐Sensitized Solar Cells Using Interpretable Machine Learning
Source: Adv Sci (Weinh). 2024 Sep 24;11(43):2407235. doi: 10.1002/advs.202407235 (PMC11578383; doi:10.1002/advs.202407235)
Supplement: Supplementary file 2 — Supporting Information [file ADVS-11-2407235-s003.xlsx]

## Sheet: Virtual screening_Predicted PCE
	MDS-GS		MDS-GS+ABS				MDS-GS+ABS+ET
Dye	Pred. PCE by ANN model	Pred. PCE by CNN model	Dye	Pred. PCE by ANN model	Pred. PCE by CNN model	Dye	Pred. PCE by ANN model	Pred. PCE by CNN model
D1-DP-ZnP-A1	6.62	7.53	D10-DP-ZnP-A2	9.22	9.35	D10-DP-ZnP-A2	9.29	9.58
D1-DP-ZnP-A2	6.58	7.5	D10-DP-ZnP-A30	8.77	8.69	D11-DP-ZnP-A30	9.19	9.48
D1-DP-ZnP-A3	7.19	7.07	D11-DP-ZnP-A30	9.06	9.1	D12-DP-ZnP-A1	9.21	9.48
D1-DP-ZnP-A4	8.36	7.47	D11-DP-ZnP-A9	8.07	8.14	D55-DP-ZnP-A1	9.2	9.8
D1-DP-ZnP-A5	7.46	7.01	D12-DP-ZnP-A1	9.19	9.39	D55-DP-ZnP-A9	8.41	8.52
D1-DP-ZnP-A6	7.29	6.4	D12-DP-ZnP-A30	8.86	9.09	D55-DP-ZnP-A30	9.07	9.53
D1-DP-ZnP-A7	7.43	6.89	D12-DP-ZnP-A9	8.34	8.55	D55-DP-ZnP-A40	8.31	9.4
D1-DP-ZnP-A8	7.47	7.82	D19-DP-ZnP-A9	8.64	8.57	D8-DP-ZnP-A2	9.14	9.14
D1-DP-ZnP-A9	8.61	9.33	D28-DP-ZnP-A9	8.94	8.79
D1-DP-ZnP-A10	6.65	6.83	D38-DP-ZnP-A1	8.89	8.54
D1-DP-ZnP-A11	6.22	6.34	D38-DP-ZnP-A2	9.02	8.76
D1-DP-ZnP-A12	7.01	7.31	D38-DP-ZnP-A30	8.84	8.62
D1-DP-ZnP-A13	7.48	7.76	D38-DP-ZnP-A3	8.46	8.67
D1-DP-ZnP-A14	6.58	6.43	D38-DP-ZnP-A40	8.9	8.91
D1-DP-ZnP-A15	6.84	6.91	D38-DP-ZnP-A9	8.68	8.53
D1-DP-ZnP-A16	6.85	7	D4-DP-ZnP-A40	8.67	8.93
D1-DP-ZnP-A17	7.15	7.4	D4-DP-ZnP-A9	8.66	8.64
D1-DP-ZnP-A18	6.45	5.57	D55-DP-ZnP-A1	9.75	10.13
D1-DP-ZnP-A19	7.08	6.33	D55-DP-ZnP-A30	9.57	9.71
D1-DP-ZnP-A20	5.37	6.24	D55-DP-ZnP-A40	9.3	9.38
D1-DP-ZnP-A21	4.31	4	D55-DP-ZnP-A9	9.28	9.19
D1-DP-ZnP-A22	6.22	6.44	D58-DP-ZnP-A1	7.18	7.28
D1-DP-ZnP-A23	7.14	7.16	D58-DP-ZnP-A2	7.09	7.2
D1-DP-ZnP-A24	5.5	5.63	D58-DP-ZnP-A30	7.42	7.34
D1-DP-ZnP-A25	6.35	5.45	D58-DP-ZnP-A37	6.47	6.14
D1-DP-ZnP-A26	6.01	6.22	D58-DP-ZnP-A3	7.13	6.98
D1-DP-ZnP-A27	4.17	4.43	D58-DP-ZnP-A40	8.22	8.16
D1-DP-ZnP-A28	4.07	5.06	D58-DP-ZnP-A44	7.23	7.09
D1-DP-ZnP-A29	7.98	8.36	D58-DP-ZnP-A46	6.86	6.75
D1-DP-ZnP-A30	6.61	7.39	D58-DP-ZnP-A48	6	6.24
D1-DP-ZnP-A31	5.37	5.71	D58-DP-ZnP-A5	6.76	6.81
D1-DP-ZnP-A32	5.84	5.95	D58-DP-ZnP-A9	7.01	6.59
D1-DP-ZnP-A33	5.28	5.42	D7-DP-ZnP-A9	8.35	8.4
D1-DP-ZnP-A34	6.03	6.6	D8-DP-ZnP-A30	8.56	8.47
D1-DP-ZnP-A35	7.41	7.19	D8-DP-ZnP-A9	8.41	8.61
D1-DP-ZnP-A36	6.75	6.93	D11-DP-ZnP-A40	8.65	8.72
D1-DP-ZnP-A37	5.14	5.43	D19-DP-ZnP-A40	8.54	8.9
D1-DP-ZnP-A38	5.19	5.21	D8-DP-ZnP-A2	9.08	9.1
D1-DP-ZnP-A39	6.39	6.36	D8-DP-ZnP-A40	8.78	8.87
D1-DP-ZnP-A40	8.31	7.75
D1-DP-ZnP-A41	4.53	4.34
D1-DP-ZnP-A42	5.68	5.64
D1-DP-ZnP-A43	5.36	5.61
D1-DP-ZnP-A44	6.47	7.81
D1-DP-ZnP-A45	4.8	4.6
D1-DP-ZnP-A46	6.44	7.74
D1-DP-ZnP-A47	5.28	5.46
D1-DP-ZnP-A48	5.65	5.85
D1-DP-ZnP-A49	6.95	7.32
D1-DP-ZnP-A50	5.58	6.04
D1-DP-ZnP-A51	6.47	6.47
D1-DP-ZnP-A52	6.38	6.4
D1-DP-ZnP-A53	5.91	5.36
D1-DP-ZnP-A54	5.77	5.56
D2-DP-ZnP-A1	7.83	7.96
D2-DP-ZnP-A2	7.79	7.95
D2-DP-ZnP-A3	7.87	7.63
D2-DP-ZnP-A5	7.88	7.32
D2-DP-ZnP-A6	7.7	6.63
D2-DP-ZnP-A7	8.11	7.2
D2-DP-ZnP-A8	7.84	8
D2-DP-ZnP-A9	8.86	9.34
D2-DP-ZnP-A10	7.37	7.25
D2-DP-ZnP-A11	6.6	6.68
D2-DP-ZnP-A12	7.48	7.82
D2-DP-ZnP-A13	7.95	8.18
D2-DP-ZnP-A14	6.99	6.66
D2-DP-ZnP-A15	7.28	7.21
D2-DP-ZnP-A16	7.32	7.2
D2-DP-ZnP-A17	7.51	7.71
D2-DP-ZnP-A18	7.03	5.61
D2-DP-ZnP-A19	7.23	6.42
D2-DP-ZnP-A20	5.55	6.44
D2-DP-ZnP-A21	5.91	4.89
D2-DP-ZnP-A22	6.57	6.57
D2-DP-ZnP-A23	7.58	7.53
D2-DP-ZnP-A24	5.78	5.67
D2-DP-ZnP-A25	6.91	5.41
D2-DP-ZnP-A26	6.49	6.61
D2-DP-ZnP-A27	5.82	5.16
D2-DP-ZnP-A28	4.38	5.23
D2-DP-ZnP-A29	7.63	8.18
D2-DP-ZnP-A30	7.79	7.89
D2-DP-ZnP-A31	5.88	6.01
D2-DP-ZnP-A32	6.15	6.01
D2-DP-ZnP-A33	5.57	5.63
D2-DP-ZnP-A34	6.44	6.74
D2-DP-ZnP-A35	7.71	7.54
D2-DP-ZnP-A36	7.76	7.3
D2-DP-ZnP-A37	6.79	6.18
D2-DP-ZnP-A38	6.59	5.85
D2-DP-ZnP-A39	6.73	6.63
D2-DP-ZnP-A40	8.7	8.09
D2-DP-ZnP-A41	6.24	5.32
D2-DP-ZnP-A42	6.81	6.2
D2-DP-ZnP-A43	5.75	5.92
D2-DP-ZnP-A44	7.26	8.22
D2-DP-ZnP-A45	6.26	5.33
D2-DP-ZnP-A46	7.21	8.11
D2-DP-ZnP-A47	5.69	5.8
D2-DP-ZnP-A48	6.86	6.25
D2-DP-ZnP-A49	7.41	7.72
D2-DP-ZnP-A50	6.44	6.57
D2-DP-ZnP-A51	6.99	6.67
D2-DP-ZnP-A52	6.77	6.7
D2-DP-ZnP-A53	6.49	5.67
D2-DP-ZnP-A54	6.78	6.17
D3-DP-ZnP-A1	6.7	7.74
D3-DP-ZnP-A2	6.65	7.74
D3-DP-ZnP-A3	7.31	7.43
D3-DP-ZnP-A4	8.48	7.72
D3-DP-ZnP-A5	7.57	7.29
D3-DP-ZnP-A6	7.38	6.61
D3-DP-ZnP-A7	7.57	7.21
D3-DP-ZnP-A8	7.51	7.98
D3-DP-ZnP-A9	8.64	9.43
D3-DP-ZnP-A10	6.73	6.99
D3-DP-ZnP-A11	6.25	6.42
D3-DP-ZnP-A12	7.11	7.5
D3-DP-ZnP-A13	7.59	7.9
D3-DP-ZnP-A14	6.66	6.51
D3-DP-ZnP-A15	6.94	7
D3-DP-ZnP-A16	6.95	7.06
D3-DP-ZnP-A17	7.24	7.58
D3-DP-ZnP-A18	6.58	5.66
D3-DP-ZnP-A19	7.14	6.49
D3-DP-ZnP-A20	5.39	6.4
D3-DP-ZnP-A21	4.33	4
D3-DP-ZnP-A22	6.3	6.47
D3-DP-ZnP-A23	7.22	7.27
D3-DP-ZnP-A24	5.59	5.64
D3-DP-ZnP-A25	6.38	5.47
D3-DP-ZnP-A26	6.1	6.23
D3-DP-ZnP-A27	4.12	4.38
D3-DP-ZnP-A28	4.14	5.09
D3-DP-ZnP-A29	7.91	8.33
D3-DP-ZnP-A30	6.71	7.71
D3-DP-ZnP-A31	5.45	5.74
D3-DP-ZnP-A32	5.88	5.96
D3-DP-ZnP-A33	5.36	5.45
D3-DP-ZnP-A34	6.07	6.79
D3-DP-ZnP-A35	7.48	7.37
D3-DP-ZnP-A36	6.89	7.19
D3-DP-ZnP-A37	5.18	5.46
D3-DP-ZnP-A38	5.21	5.19
D3-DP-ZnP-A39	6.41	6.5
D3-DP-ZnP-A40	8.44	8.04
D3-DP-ZnP-A41	4.4	4.03
D3-DP-ZnP-A42	5.75	5.74
D3-DP-ZnP-A43	5.37	5.69
D3-DP-ZnP-A44	6.55	8.13
D3-DP-ZnP-A45	4.73	4.4
D3-DP-ZnP-A46	6.52	7.98
D3-DP-ZnP-A47	5.32	5.67
D3-DP-ZnP-A48	5.75	5.97
D3-DP-ZnP-A49	7.01	7.46
D3-DP-ZnP-A50	5.5	5.88
D3-DP-ZnP-A51	6.56	6.64
D3-DP-ZnP-A52	6.41	6.47
D3-DP-ZnP-A53	6.03	5.61
D3-DP-ZnP-A54	5.81	5.54
D4-DP-ZnP-A2	8.66	9.18
D4-DP-ZnP-A3	8.84	9.14
D4-DP-ZnP-A6	8.58	8.27
D4-DP-ZnP-A7	8.98	8.77
D4-DP-ZnP-A8	8.6	9.08
D4-DP-ZnP-A9	9.44	9.76
D4-DP-ZnP-A12	8.1	8.37
D4-DP-ZnP-A13	8.86	9.1
D4-DP-ZnP-A15	8.08	8.18
D4-DP-ZnP-A17	8.11	8.38
D4-DP-ZnP-A18	7.76	6.72
D4-DP-ZnP-A19	7.87	7.85
D4-DP-ZnP-A20	5.91	6.99
D4-DP-ZnP-A21	6.41	5.16
D4-DP-ZnP-A22	7.48	7.07
D4-DP-ZnP-A23	8.23	8.35
D4-DP-ZnP-A24	6.46	6.07
D4-DP-ZnP-A25	7.65	6.58
D4-DP-ZnP-A26	7.12	7.21
D4-DP-ZnP-A27	5.89	5.93
D4-DP-ZnP-A28	4.94	5.76
D4-DP-ZnP-A29	7.38	8.63
D4-DP-ZnP-A30	8.77	9.17
D4-DP-ZnP-A31	6.39	6.36
D4-DP-ZnP-A32	6.72	6.42
D4-DP-ZnP-A33	6.03	5.96
D4-DP-ZnP-A34	7.53	8.39
D4-DP-ZnP-A35	8.35	8.51
D4-DP-ZnP-A36	8.49	8.87
D4-DP-ZnP-A37	7.33	6.99
D4-DP-ZnP-A38	7.44	7.11
D4-DP-ZnP-A39	7.33	8.1
D4-DP-ZnP-A40	9.67	9.46
D4-DP-ZnP-A41	6.53	5.55
D4-DP-ZnP-A42	7.68	7.36
D4-DP-ZnP-A43	6.65	7.16
D4-DP-ZnP-A44	8.33	9.59
D4-DP-ZnP-A45	6.73	5.72
D4-DP-ZnP-A46	8.32	9.44
D4-DP-ZnP-A47	6.67	7.67
D4-DP-ZnP-A48	8.04	7.93
D4-DP-ZnP-A49	8.14	8.59
D4-DP-ZnP-A50	6.65	6.92
D4-DP-ZnP-A51	7.69	7.81
D4-DP-ZnP-A52	7.25	7.47
D4-DP-ZnP-A53	7.17	7.49
D4-DP-ZnP-A54	7.54	6.9
D5-DP-ZnP-A2	8.88	8.67
D5-DP-ZnP-A3	8.66	8.46
D5-DP-ZnP-A4	8.8	8.55
D5-DP-ZnP-A5	9.04	8.89
D5-DP-ZnP-A6	8.67	8.42
D5-DP-ZnP-A7	8.8	7.9
D5-DP-ZnP-A8	8.44	8.88
D5-DP-ZnP-A9	8.87	9.45
D5-DP-ZnP-A10	7.62	8.08
D5-DP-ZnP-A11	7.81	8.49
D5-DP-ZnP-A12	8.45	8.62
D5-DP-ZnP-A13	8.62	8.34
D5-DP-ZnP-A14	7.86	8.28
D5-DP-ZnP-A15	8.4	8.19
D5-DP-ZnP-A16	8.81	8.74
D5-DP-ZnP-A17	7.83	8.28
D5-DP-ZnP-A18	8	7.45
D5-DP-ZnP-A19	7.67	7.61
D5-DP-ZnP-A20	5.38	6.28
D5-DP-ZnP-A21	6.63	6.44
D5-DP-ZnP-A22	8.27	8.62
D5-DP-ZnP-A23	8.79	8.79
D5-DP-ZnP-A24	7.29	7.84
D5-DP-ZnP-A25	7.91	7.07
D5-DP-ZnP-A26	7.75	8.34
D5-DP-ZnP-A27	8.06	7.63
D5-DP-ZnP-A28	5.25	6.1
D5-DP-ZnP-A29	7.37	8.52
D5-DP-ZnP-A30	8.92	8.72
D5-DP-ZnP-A31	7.21	7.79
D5-DP-ZnP-A32	7.55	7.9
D5-DP-ZnP-A33	6.58	6.98
D5-DP-ZnP-A34	6.79	7.73
D5-DP-ZnP-A35	8.4	8.57
D5-DP-ZnP-A36	8.64	7.79
D5-DP-ZnP-A37	8.84	8.5
D5-DP-ZnP-A38	8.22	8.27
D5-DP-ZnP-A39	7.59	8.15
D5-DP-ZnP-A40	9.48	8.82
D5-DP-ZnP-A41	7.58	7.81
D5-DP-ZnP-A42	6.65	6.94
D5-DP-ZnP-A43	5.54	5.87
D5-DP-ZnP-A44	8.98	9.61
D5-DP-ZnP-A45	6.96	7.09
D5-DP-ZnP-A46	8.75	9.36
D5-DP-ZnP-A47	5.95	6.52
D5-DP-ZnP-A48	9.24	8.65
D5-DP-ZnP-A49	8.79	9.03
D5-DP-ZnP-A50	7.25	8.01
D5-DP-ZnP-A51	8.18	7.98
D5-DP-ZnP-A52	7.88	8.49
D5-DP-ZnP-A53	6.61	6.07
D5-DP-ZnP-A54	6.23	6.32
D6-DP-ZnP-A2	7.31	7.01
D6-DP-ZnP-A3	7.51	7.1
D6-DP-ZnP-A4	8.02	8.18
D6-DP-ZnP-A8	7.19	7.82
D6-DP-ZnP-A9	8.26	8.66
D6-DP-ZnP-A10	6.88	6.28
D6-DP-ZnP-A11	6.05	6.13
D6-DP-ZnP-A12	6.62	6.92
D6-DP-ZnP-A13	7.56	7.29
D6-DP-ZnP-A14	6.25	6.21
D6-DP-ZnP-A15	7	7.25
D6-DP-ZnP-A16	6.77	7.11
D6-DP-ZnP-A17	6.49	6.91
D6-DP-ZnP-A19	6.53	6.98
D6-DP-ZnP-A20	4.95	5.71
D6-DP-ZnP-A21	5.71	5.1
D6-DP-ZnP-A22	6.79	6.78
D6-DP-ZnP-A23	7	7.07
D6-DP-ZnP-A24	5.71	5.74
D6-DP-ZnP-A26	6.31	6.66
D6-DP-ZnP-A27	5.26	5.13
D6-DP-ZnP-A28	4.43	5.66
D6-DP-ZnP-A29	8.9	8.79
D6-DP-ZnP-A30	7.52	7.01
D6-DP-ZnP-A31	5.79	5.73
D6-DP-ZnP-A32	6.03	6
D6-DP-ZnP-A33	5.42	5.85
D6-DP-ZnP-A34	6.88	6.64
D6-DP-ZnP-A35	6.89	7.26
D6-DP-ZnP-A37	6.65	6.3
D6-DP-ZnP-A38	6.73	6.15
D6-DP-ZnP-A39	5.8	6.77
D6-DP-ZnP-A40	8.07	8.08
D6-DP-ZnP-A41	6.03	5.31
D6-DP-ZnP-A42	6.08	5.3
D6-DP-ZnP-A43	5.97	5.77
D6-DP-ZnP-A44	7.8	8.27
D6-DP-ZnP-A45	5.66	5.04
D6-DP-ZnP-A46	7.7	8.01
D6-DP-ZnP-A47	6.1	6.12
D6-DP-ZnP-A48	7.22	7.2
D6-DP-ZnP-A49	6.93	7.35
D6-DP-ZnP-A50	5.81	5.51
D6-DP-ZnP-A51	6.67	7.23
D6-DP-ZnP-A52	6.01	6.04
D6-DP-ZnP-A54	5.7	5.01
D7-DP-ZnP-A2	8.95	8.86
D7-DP-ZnP-A3	8.53	8.68
D7-DP-ZnP-A4	8.54	8.26
D7-DP-ZnP-A5	8.54	8.16
D7-DP-ZnP-A6	8.18	7.62
D7-DP-ZnP-A7	8.51	8.24
D7-DP-ZnP-A8	8.26	8.45
D7-DP-ZnP-A9	9.03	9.08
D7-DP-ZnP-A10	7.89	8.24
D7-DP-ZnP-A11	6.89	6.59
D7-DP-ZnP-A12	7.68	7.51
D7-DP-ZnP-A13	8.43	8.38
D7-DP-ZnP-A14	6.97	6.29
D7-DP-ZnP-A15	7.83	7.54
D7-DP-ZnP-A16	7.84	7.02
D7-DP-ZnP-A17	7.61	7.52
D7-DP-ZnP-A18	7.38	5.95
D7-DP-ZnP-A19	7.17	7.57
D7-DP-ZnP-A20	5.27	6.3
D7-DP-ZnP-A21	7.09	6.06
D7-DP-ZnP-A22	7.4	7.04
D7-DP-ZnP-A23	7.92	7.69
D7-DP-ZnP-A24	6.36	5.82
D7-DP-ZnP-A25	7.28	6.27
D7-DP-ZnP-A26	7.11	7.03
D7-DP-ZnP-A27	6.97	6.77
D7-DP-ZnP-A28	5.15	5.51
D7-DP-ZnP-A29	8.04	8.66
D7-DP-ZnP-A30	9.03	8.96
D7-DP-ZnP-A31	6.37	6.28
D7-DP-ZnP-A32	6.57	6.35
D7-DP-ZnP-A33	5.86	6.02
D7-DP-ZnP-A34	7.33	8.19
D7-DP-ZnP-A35	7.94	7.58
D7-DP-ZnP-A36	8.23	8.41
D7-DP-ZnP-A37	8.46	7.85
D7-DP-ZnP-A38	8.25	7.56
D7-DP-ZnP-A39	6.68	7.36
D7-DP-ZnP-A40	9.31	9
D7-DP-ZnP-A41	7.52	6.67
D7-DP-ZnP-A42	7.5	7.09
D7-DP-ZnP-A43	6.13	7.02
D7-DP-ZnP-A44	8.46	9.49
D7-DP-ZnP-A45	7.4	6.48
D7-DP-ZnP-A46	8.36	9.33
D7-DP-ZnP-A47	6.29	7.41
D7-DP-ZnP-A48	8.69	8.26
D7-DP-ZnP-A49	7.99	8.12
D7-DP-ZnP-A50	7.51	7.33
D7-DP-ZnP-A51	7.64	8.01
D7-DP-ZnP-A52	6.74	6.72
D7-DP-ZnP-A53	6.54	6.79
D7-DP-ZnP-A54	7.18	6.7
D8-DP-ZnP-A2	9.16	9.08
D8-DP-ZnP-A3	8.66	8.85
D8-DP-ZnP-A4	8.41	8.16
D8-DP-ZnP-A5	8.57	8.46
D8-DP-ZnP-A6	8.23	7.88
D8-DP-ZnP-A7	8.64	8.35
D8-DP-ZnP-A8	8.32	8.76
D8-DP-ZnP-A9	9.11	9.43
D8-DP-ZnP-A10	7.96	8.5
D8-DP-ZnP-A11	6.89	7.21
D8-DP-ZnP-A12	7.76	8.04
D8-DP-ZnP-A13	8.58	8.72
D8-DP-ZnP-A14	7.01	6.65
D8-DP-ZnP-A15	8	8.14
D8-DP-ZnP-A16	7.93	7.65
D8-DP-ZnP-A17	7.62	8
D8-DP-ZnP-A18	7.43	6.3
D8-DP-ZnP-A19	7.18	7.46
D8-DP-ZnP-A20	5.35	6.61
D8-DP-ZnP-A21	7.43	6.37
D8-DP-ZnP-A22	7.55	7.36
D8-DP-ZnP-A23	8.12	8.18
D8-DP-ZnP-A24	6.47	6.17
D8-DP-ZnP-A25	7.38	6.3
D8-DP-ZnP-A26	7.17	7.49
D8-DP-ZnP-A27	7.33	7.15
D8-DP-ZnP-A28	5.21	5.96
D8-DP-ZnP-A29	7.76	8.64
D8-DP-ZnP-A30	9.17	9.15
D8-DP-ZnP-A31	6.52	6.72
D8-DP-ZnP-A32	6.89	6.44
D8-DP-ZnP-A33	5.99	6.31
D8-DP-ZnP-A34	7.31	8.28
D8-DP-ZnP-A35	7.94	8.14
D8-DP-ZnP-A36	8.38	8.36
D8-DP-ZnP-A37	8.78	8.12
D8-DP-ZnP-A38	8.55	7.9
D8-DP-ZnP-A39	6.84	7.76
D8-DP-ZnP-A40	9.35	9.08
D8-DP-ZnP-A41	7.85	6.95
D8-DP-ZnP-A42	7.7	7.36
D8-DP-ZnP-A43	6.36	7.47
D8-DP-ZnP-A44	8.64	9.79
D8-DP-ZnP-A45	7.75	6.9
D8-DP-ZnP-A46	8.52	9.66
D8-DP-ZnP-A47	6.43	7.75
D8-DP-ZnP-A48	8.72	8.13
D8-DP-ZnP-A49	8.17	8.56
D8-DP-ZnP-A50	7.56	7.49
D8-DP-ZnP-A51	7.73	7.98
D8-DP-ZnP-A52	6.96	7.06
D8-DP-ZnP-A53	6.59	6.82
D8-DP-ZnP-A54	7.35	6.88
D9-DP-ZnP-A2	8.83	9.01
D9-DP-ZnP-A3	8.46	8.89
D9-DP-ZnP-A4	8.61	8.36
D9-DP-ZnP-A6	8.22	8.05
D9-DP-ZnP-A7	8.19	8.29
D9-DP-ZnP-A8	8.26	8.76
D9-DP-ZnP-A9	8.87	9.27
D9-DP-ZnP-A10	7.64	8.32
D9-DP-ZnP-A11	6.91	7.32
D9-DP-ZnP-A12	7.78	8.09
D9-DP-ZnP-A13	8.14	8.4
D9-DP-ZnP-A14	6.89	6.82
D9-DP-ZnP-A15	7.8	7.91
D9-DP-ZnP-A16	7.9	7.74
D9-DP-ZnP-A17	7.65	7.86
D9-DP-ZnP-A18	7.28	6.35
D9-DP-ZnP-A19	7.11	7.49
D9-DP-ZnP-A20	5.42	6.34
D9-DP-ZnP-A21	6.93	6.4
D9-DP-ZnP-A22	7.48	7.24
D9-DP-ZnP-A23	8.11	8.28
D9-DP-ZnP-A24	6.52	6.3
D9-DP-ZnP-A25	7.12	6.31
D9-DP-ZnP-A26	7.21	7.47
D9-DP-ZnP-A27	7.11	7.26
D9-DP-ZnP-A28	5.26	6.03
D9-DP-ZnP-A29	8.09	8.73
D9-DP-ZnP-A30	8.95	9.12
D9-DP-ZnP-A31	6.58	6.65
D9-DP-ZnP-A32	6.76	6.45
D9-DP-ZnP-A33	6.1	6.39
D9-DP-ZnP-A34	7.11	8.15
D9-DP-ZnP-A35	8.03	8.22
D9-DP-ZnP-A36	7.9	8.48
D9-DP-ZnP-A37	8.53	8.17
D9-DP-ZnP-A38	8.29	7.94
D9-DP-ZnP-A39	6.95	7.95
D9-DP-ZnP-A40	9.21	8.94
D9-DP-ZnP-A41	7.57	7.27
D9-DP-ZnP-A42	7.17	7.16
D9-DP-ZnP-A43	6.18	7.51
D9-DP-ZnP-A44	8.88	9.73
D9-DP-ZnP-A45	7.36	6.98
D9-DP-ZnP-A46	8.58	9.52
D9-DP-ZnP-A47	6.36	7.92
D9-DP-ZnP-A48	8.79	8.41
D9-DP-ZnP-A49	8.23	8.59
D9-DP-ZnP-A50	7.62	7.73
D9-DP-ZnP-A51	7.59	7.92
D9-DP-ZnP-A52	6.91	7.26
D9-DP-ZnP-A53	6.35	6.96
D9-DP-ZnP-A54	6.76	6.65
D10-DP-ZnP-A2	9.21	9.13
D10-DP-ZnP-A3	8.68	8.72
D10-DP-ZnP-A4	8.72	7.99
D10-DP-ZnP-A5	8.76	8.08
D10-DP-ZnP-A6	8.38	7.45
D10-DP-ZnP-A7	8.49	8.13
D10-DP-ZnP-A8	8.47	8.29
D10-DP-ZnP-A9	9.21	8.91
D10-DP-ZnP-A10	7.88	8.05
D10-DP-ZnP-A11	7.06	6.57
D10-DP-ZnP-A12	7.8	7.59
D10-DP-ZnP-A13	8.43	8.17
D10-DP-ZnP-A14	7.1	6.13
D10-DP-ZnP-A15	7.95	7.35
D10-DP-ZnP-A16	7.99	6.95
D10-DP-ZnP-A17	7.77	7.39
D10-DP-ZnP-A18	7.49	5.79
D10-DP-ZnP-A19	7.24	7.28
D10-DP-ZnP-A20	5.43	6.23
D10-DP-ZnP-A21	7.25	6.74
D10-DP-ZnP-A22	7.53	6.91
D10-DP-ZnP-A23	8.12	7.68
D10-DP-ZnP-A24	6.44	5.83
D10-DP-ZnP-A25	7.34	6.17
D10-DP-ZnP-A26	7.26	6.81
D10-DP-ZnP-A27	7.56	7.48
D10-DP-ZnP-A28	5.44	5.45
D10-DP-ZnP-A29	8.05	8.43
D10-DP-ZnP-A30	9.26	9.1
D10-DP-ZnP-A31	6.58	6.28
D10-DP-ZnP-A32	6.75	6.21
D10-DP-ZnP-A33	5.96	6.01
D10-DP-ZnP-A34	7.35	8.36
D10-DP-ZnP-A35	8.06	7.55
D10-DP-ZnP-A36	8.42	8.37
D10-DP-ZnP-A37	8.97	8.39
D10-DP-ZnP-A38	8.55	8.01
D10-DP-ZnP-A39	6.89	7.45
D10-DP-ZnP-A40	9.36	8.68
D10-DP-ZnP-A41	7.93	7.51
D10-DP-ZnP-A42	7.49	7.41
D10-DP-ZnP-A43	6.26	7.76
D10-DP-ZnP-A44	8.91	9.48
D10-DP-ZnP-A45	7.67	7.24
D10-DP-ZnP-A46	8.66	9.25
D10-DP-ZnP-A47	6.4	7.86
D10-DP-ZnP-A48	8.92	8.33
D10-DP-ZnP-A49	8.27	8.14
D10-DP-ZnP-A50	7.77	7.8
D10-DP-ZnP-A51	7.76	7.73
D10-DP-ZnP-A52	6.83	6.81
D10-DP-ZnP-A53	6.62	6.69
D10-DP-ZnP-A54	7.23	6.98
D11-DP-ZnP-A3	8.62	8.85
D11-DP-ZnP-A4	8.6	8.27
D11-DP-ZnP-A5	8.67	8.31
D11-DP-ZnP-A6	8.29	7.66
D11-DP-ZnP-A7	8.43	8.24
D11-DP-ZnP-A8	8.38	8.58
D11-DP-ZnP-A9	9.16	9.14
D11-DP-ZnP-A10	7.86	8.39
D11-DP-ZnP-A11	7.03	6.76
D11-DP-ZnP-A12	7.79	7.77
D11-DP-ZnP-A13	8.44	8.49
D11-DP-ZnP-A14	7.07	6.36
D11-DP-ZnP-A15	7.94	7.65
D11-DP-ZnP-A16	7.97	7.15
D11-DP-ZnP-A17	7.71	7.6
D11-DP-ZnP-A18	7.41	6.01
D11-DP-ZnP-A19	7.17	7.56
D11-DP-ZnP-A20	5.34	6.43
D11-DP-ZnP-A21	7.17	6.18
D11-DP-ZnP-A22	7.48	7.28
D11-DP-ZnP-A23	8.05	7.88
D11-DP-ZnP-A24	6.36	6.1
D11-DP-ZnP-A25	7.25	6.22
D11-DP-ZnP-A26	7.19	7.13
D11-DP-ZnP-A27	7.1	7.01
D11-DP-ZnP-A28	5.23	5.57
D11-DP-ZnP-A29	7.99	8.56
D11-DP-ZnP-A30	9.14	9.2
D11-DP-ZnP-A31	6.42	6.54
D11-DP-ZnP-A32	6.76	6.4
D11-DP-ZnP-A33	5.79	6.08
D11-DP-ZnP-A34	7.28	8.32
D11-DP-ZnP-A35	7.97	7.8
D11-DP-ZnP-A36	8.14	8.47
D11-DP-ZnP-A37	8.66	7.99
D11-DP-ZnP-A38	8.44	7.75
D11-DP-ZnP-A39	6.82	7.49
D11-DP-ZnP-A40	9.36	9
D11-DP-ZnP-A41	7.64	6.91
D11-DP-ZnP-A42	7.44	7.15
D11-DP-ZnP-A43	6.23	7.22
D11-DP-ZnP-A44	8.71	9.73
D11-DP-ZnP-A45	7.42	6.66
D11-DP-ZnP-A46	8.54	9.53
D11-DP-ZnP-A47	6.39	7.7
D11-DP-ZnP-A48	8.82	8.32
D11-DP-ZnP-A49	8.2	8.38
D11-DP-ZnP-A50	7.63	7.48
D11-DP-ZnP-A51	7.73	8.03
D11-DP-ZnP-A52	6.85	6.97
D11-DP-ZnP-A53	6.47	6.79
D11-DP-ZnP-A54	7.08	6.71
D12-DP-ZnP-A1	9.19	9.14
D12-DP-ZnP-A3	8.58	8.77
D12-DP-ZnP-A4	8.55	8.15
D12-DP-ZnP-A5	8.74	8.3
D12-DP-ZnP-A6	8.25	7.61
D12-DP-ZnP-A7	8.38	8.07
D12-DP-ZnP-A8	8.35	8.75
D12-DP-ZnP-A9	9.23	9.25
D12-DP-ZnP-A10	7.85	8.44
D12-DP-ZnP-A11	7.02	6.84
D12-DP-ZnP-A12	7.78	7.97
D12-DP-ZnP-A13	8.43	8.64
D12-DP-ZnP-A14	7.08	6.41
D12-DP-ZnP-A15	7.92	7.79
D12-DP-ZnP-A16	7.97	7.25
D12-DP-ZnP-A17	7.71	7.75
D12-DP-ZnP-A18	7.36	6.12
D12-DP-ZnP-A19	7.1	7.43
D12-DP-ZnP-A20	5.32	6.47
D12-DP-ZnP-A21	7.05	5.8
D12-DP-ZnP-A22	7.42	7.42
D12-DP-ZnP-A23	8.01	8.05
D12-DP-ZnP-A24	6.47	6.16
D12-DP-ZnP-A25	7.18	6.13
D12-DP-ZnP-A26	7.18	7.27
D12-DP-ZnP-A27	7	6.69
D12-DP-ZnP-A28	5.16	5.7
D12-DP-ZnP-A29	7.96	8.56
D12-DP-ZnP-A30	9.16	9.15
D12-DP-ZnP-A31	6.43	6.68
D12-DP-ZnP-A32	6.73	6.6
D12-DP-ZnP-A33	5.91	6.2
D12-DP-ZnP-A34	7.24	8.09
D12-DP-ZnP-A35	7.94	7.88
D12-DP-ZnP-A36	8.03	8.3
D12-DP-ZnP-A37	8.58	7.68
D12-DP-ZnP-A38	8.36	7.5
D12-DP-ZnP-A39	6.81	7.44
D12-DP-ZnP-A40	9.39	8.96
D12-DP-ZnP-A41	7.55	6.58
D12-DP-ZnP-A42	7.43	6.83
D12-DP-ZnP-A43	6.18	6.9
D12-DP-ZnP-A44	8.75	9.83
D12-DP-ZnP-A45	7.29	6.29
D12-DP-ZnP-A46	8.54	9.66
D12-DP-ZnP-A47	6.36	7.48
D12-DP-ZnP-A48	8.76	8.17
D12-DP-ZnP-A49	8.25	8.56
D12-DP-ZnP-A50	7.53	7.11
D12-DP-ZnP-A51	7.67	7.98
D12-DP-ZnP-A52	6.84	7.12
D12-DP-ZnP-A53	6.34	6.62
D12-DP-ZnP-A54	7.04	6.38
D13-DP-ZnP-A1	7.03	6.1
D13-DP-ZnP-A2	7.96	7.4
D13-DP-ZnP-A3	7.96	7.45
D13-DP-ZnP-A4	7.65	7.69
D13-DP-ZnP-A5	7.67	7.6
D13-DP-ZnP-A6	7.41	6.76
D13-DP-ZnP-A7	7.88	7.25
D13-DP-ZnP-A9	8.32	8.89
D13-DP-ZnP-A10	7.5	7.1
D13-DP-ZnP-A11	6.17	5.93
D13-DP-ZnP-A12	6.76	6.11
D13-DP-ZnP-A14	6.59	5.86
D13-DP-ZnP-A15	7.2	6.6
D13-DP-ZnP-A16	6.9	5.99
D13-DP-ZnP-A17	6.72	6.33
D13-DP-ZnP-A18	6.58	5.52
D13-DP-ZnP-A19	6.62	6.27
D13-DP-ZnP-A20	5.16	6.51
D13-DP-ZnP-A21	6.03	5.22
D13-DP-ZnP-A22	6.47	5.63
D13-DP-ZnP-A23	7.06	6.24
D13-DP-ZnP-A24	5.59	5.12
D13-DP-ZnP-A25	6.51	5.64
D13-DP-ZnP-A26	6.22	5.51
D13-DP-ZnP-A27	5.14	5.06
D13-DP-ZnP-A28	4.38	5.21
D13-DP-ZnP-A29	7.87	8.44
D13-DP-ZnP-A30	8.04	7.51
D13-DP-ZnP-A31	5.58	5.3
D13-DP-ZnP-A32	5.97	5.43
D13-DP-ZnP-A33	5.4	5.22
D13-DP-ZnP-A34	7.02	7.07
D13-DP-ZnP-A35	6.84	6.21
D13-DP-ZnP-A36	7.27	7.09
D13-DP-ZnP-A37	6.72	5.71
D13-DP-ZnP-A38	6.76	5.75
D13-DP-ZnP-A40	8.57	8.38
D13-DP-ZnP-A41	5.98	5.23
D13-DP-ZnP-A42	7.08	6.19
D13-DP-ZnP-A43	6.27	6.59
D13-DP-ZnP-A44	7.52	8.08
D13-DP-ZnP-A45	6.13	5.38
D13-DP-ZnP-A46	7.48	7.83
D13-DP-ZnP-A47	6.15	6.84
D13-DP-ZnP-A48	6.94	6.3
D13-DP-ZnP-A50	5.94	5.43
D13-DP-ZnP-A51	6.73	6.69
D13-DP-ZnP-A52	6.32	5.75
D13-DP-ZnP-A53	6.04	5.97
D13-DP-ZnP-A54	6.81	5.94
D14-DP-ZnP-A1	8.43	7.91
D14-DP-ZnP-A2	8.4	7.86
D14-DP-ZnP-A3	7.81	7.68
D14-DP-ZnP-A4	7.78	7.83
D14-DP-ZnP-A6	7.4	7.31
D14-DP-ZnP-A7	7.36	7.06
D14-DP-ZnP-A8	7.52	8.5
D14-DP-ZnP-A9	8.55	9.55
D14-DP-ZnP-A10	7.15	7.14
D14-DP-ZnP-A11	6.57	7.36
D14-DP-ZnP-A12	7.15	7.82
D14-DP-ZnP-A13	7.62	7.73
D14-DP-ZnP-A14	6.74	6.84
D14-DP-ZnP-A15	7.61	8
D14-DP-ZnP-A16	7.44	7.62
D14-DP-ZnP-A17	7.02	7.56
D14-DP-ZnP-A18	6.65	6.02
D14-DP-ZnP-A19	6.69	6.85
D14-DP-ZnP-A20	5.24	6.51
D14-DP-ZnP-A21	6.37	5.65
D14-DP-ZnP-A22	7.26	7.08
D14-DP-ZnP-A23	7.53	7.74
D14-DP-ZnP-A24	6.16	5.79
D14-DP-ZnP-A25	6.57	5.99
D14-DP-ZnP-A26	6.62	6.72
D14-DP-ZnP-A27	6.37	6.07
D14-DP-ZnP-A28	5.15	5.71
D14-DP-ZnP-A29	7.93	8.65
D14-DP-ZnP-A30	8.59	8.08
D14-DP-ZnP-A31	6.3	5.87
D14-DP-ZnP-A32	6.54	6.06
D14-DP-ZnP-A33	5.8	5.78
D14-DP-ZnP-A34	6.49	6.63
D14-DP-ZnP-A35	7.31	7.6
D14-DP-ZnP-A36	7.04	6.59
D14-DP-ZnP-A37	7.98	6.97
D14-DP-ZnP-A38	7.65	6.84
D14-DP-ZnP-A39	6.33	7.05
D14-DP-ZnP-A40	8.48	8.1
D14-DP-ZnP-A41	7.26	6.3
D14-DP-ZnP-A42	6.59	6.06
D14-DP-ZnP-A43	6.09	6.56
D14-DP-ZnP-A44	8.54	9.36
D14-DP-ZnP-A45	6.84	6.11
D14-DP-ZnP-A46	8.28	9.15
D14-DP-ZnP-A47	6.38	7.36
D14-DP-ZnP-A48	7.95	7.54
D14-DP-ZnP-A49	7.66	8.36
D14-DP-ZnP-A50	7.25	6.73
D14-DP-ZnP-A51	7.21	7.46
D14-DP-ZnP-A52	6.61	6.93
D14-DP-ZnP-A53	5.77	5.41
D14-DP-ZnP-A54	6.07	5.51
D15-DP-ZnP-A1	8.33	8.56
D15-DP-ZnP-A2	8.16	8.27
D15-DP-ZnP-A3	8.32	7.95
D15-DP-ZnP-A4	8.7	7.49
D15-DP-ZnP-A5	8.36	7.52
D15-DP-ZnP-A6	8.14	6.87
D15-DP-ZnP-A7	8.41	7.28
D15-DP-ZnP-A8	8.37	8.23
D15-DP-ZnP-A10	8.01	8.03
D15-DP-ZnP-A11	7.01	6.82
D15-DP-ZnP-A12	7.78	7.72
D15-DP-ZnP-A13	8.34	8.37
D15-DP-ZnP-A14	7.38	6.77
D15-DP-ZnP-A15	7.71	7.6
D15-DP-ZnP-A16	7.81	7.35
D15-DP-ZnP-A17	7.99	7.79
D15-DP-ZnP-A18	7.66	6.02
D15-DP-ZnP-A19	7.56	6.86
D15-DP-ZnP-A20	5.6	6.04
D15-DP-ZnP-A21	5.84	4.87
D15-DP-ZnP-A22	7.03	6.89
D15-DP-ZnP-A23	7.95	7.46
D15-DP-ZnP-A24	6.36	5.99
D15-DP-ZnP-A25	7.21	5.6
D15-DP-ZnP-A26	7.06	6.85
D15-DP-ZnP-A27	5.73	5.78
D15-DP-ZnP-A28	4.96	5.36
D15-DP-ZnP-A29	7.83	7.73
D15-DP-ZnP-A30	8.34	8.59
D15-DP-ZnP-A31	6.34	6.28
D15-DP-ZnP-A32	6.32	6.12
D15-DP-ZnP-A33	6.06	5.87
D15-DP-ZnP-A34	7.15	7.37
D15-DP-ZnP-A35	8.25	7.66
D15-DP-ZnP-A36	8.24	8.03
D15-DP-ZnP-A37	6.95	6.52
D15-DP-ZnP-A38	7.04	6.49
D15-DP-ZnP-A39	6.87	6.13
D15-DP-ZnP-A40	9.19	8.55
D15-DP-ZnP-A41	6.19	5.41
D15-DP-ZnP-A42	7.2	6.54
D15-DP-ZnP-A43	5.97	5.71
D15-DP-ZnP-A44	7.93	8.87
D15-DP-ZnP-A45	6.56	5.86
D15-DP-ZnP-A46	7.81	8.7
D15-DP-ZnP-A47	6.1	6.09
D15-DP-ZnP-A48	7.54	7.13
D15-DP-ZnP-A49	7.76	7.56
D15-DP-ZnP-A50	6.89	6.54
D15-DP-ZnP-A51	7.22	7.02
D15-DP-ZnP-A52	6.85	6.72
D15-DP-ZnP-A53	6.94	6.35
D15-DP-ZnP-A54	7.21	6.52
D16-DP-ZnP-A1	8.42	8.36
D16-DP-ZnP-A2	8.19	7.99
D16-DP-ZnP-A3	7.89	7.66
D16-DP-ZnP-A4	8.65	7.87
D16-DP-ZnP-A5	8.3	7.58
D16-DP-ZnP-A6	7.94	7.01
D16-DP-ZnP-A7	7.99	7.13
D16-DP-ZnP-A8	8.14	8.15
D16-DP-ZnP-A10	7.2	7.1
D16-DP-ZnP-A11	6.59	6.68
D16-DP-ZnP-A12	7.37	7.51
D16-DP-ZnP-A13	7.88	7.93
D16-DP-ZnP-A14	6.99	6.46
D16-DP-ZnP-A15	7.45	7.49
D16-DP-ZnP-A16	7.67	7.29
D16-DP-ZnP-A17	7.57	7.42
D16-DP-ZnP-A18	7.12	5.91
D16-DP-ZnP-A19	6.77	6.71
D16-DP-ZnP-A21	6.46	5.11
D16-DP-ZnP-A22	6.86	6.87
D16-DP-ZnP-A23	7.53	7.29
D16-DP-ZnP-A24	6.16	5.98
D16-DP-ZnP-A25	6.72	5.37
D16-DP-ZnP-A26	6.96	7.07
D16-DP-ZnP-A27	6.05	5.69
D16-DP-ZnP-A28	4.94	5.43
D16-DP-ZnP-A29	7.86	8.07
D16-DP-ZnP-A30	8.43	8.38
D16-DP-ZnP-A31	6.11	6.23
D16-DP-ZnP-A32	6.42	6.34
D16-DP-ZnP-A33	5.82	5.8
D16-DP-ZnP-A34	7.01	7.21
D16-DP-ZnP-A35	7.67	7.25
D16-DP-ZnP-A36	7.61	7.55
D16-DP-ZnP-A37	7.54	6.81
D16-DP-ZnP-A38	7.48	6.53
D16-DP-ZnP-A39	6.48	6.16
D16-DP-ZnP-A40	8.97	8.44
D16-DP-ZnP-A41	6.74	5.62
D16-DP-ZnP-A42	6.96	6.07
D16-DP-ZnP-A43	6.03	6.05
D16-DP-ZnP-A44	8.06	8.96
D16-DP-ZnP-A45	6.63	5.36
D16-DP-ZnP-A46	7.87	8.74
D16-DP-ZnP-A47	6.08	6.4
D16-DP-ZnP-A48	8.13	7.32
D16-DP-ZnP-A49	7.67	7.59
D16-DP-ZnP-A50	6.99	6.27
D16-DP-ZnP-A51	7.32	7.5
D16-DP-ZnP-A52	6.43	6.54
D16-DP-ZnP-A53	6.14	5.73
D16-DP-ZnP-A54	6.74	5.92
D17-DP-ZnP-A1	8.42	8.46
D17-DP-ZnP-A2	8.36	8.48
D17-DP-ZnP-A3	8.43	8.14
D17-DP-ZnP-A4	8.92	7.9
D17-DP-ZnP-A5	8.5	7.75
D17-DP-ZnP-A6	8.3	7.13
D17-DP-ZnP-A7	8.56	7.48
D17-DP-ZnP-A8	8.52	8.47
D17-DP-ZnP-A10	8.12	8.21
D17-DP-ZnP-A11	7.15	6.89
D17-DP-ZnP-A12	7.85	7.83
D17-DP-ZnP-A13	8.38	8.44
D17-DP-ZnP-A14	7.46	6.72
D17-DP-ZnP-A15	7.78	7.67
D17-DP-ZnP-A16	7.92	7.37
D17-DP-ZnP-A17	8.07	7.89
D17-DP-ZnP-A18	7.78	6.14
D17-DP-ZnP-A19	7.59	7
D17-DP-ZnP-A21	6.1	5.04
D17-DP-ZnP-A22	7.03	6.9
D17-DP-ZnP-A23	7.84	7.31
D17-DP-ZnP-A24	6.16	5.87
D17-DP-ZnP-A25	7.28	5.67
D17-DP-ZnP-A26	7.11	6.92
D17-DP-ZnP-A27	5.87	5.86
D17-DP-ZnP-A28	5.04	5.42
D17-DP-ZnP-A29	7.8	7.76
D17-DP-ZnP-A30	8.57	8.82
D17-DP-ZnP-A31	6.36	6.3
D17-DP-ZnP-A32	6.46	6.26
D17-DP-ZnP-A33	6.08	5.9
D17-DP-ZnP-A34	7.24	7.53
D17-DP-ZnP-A35	8.28	7.73
D17-DP-ZnP-A36	8.36	8.21
D17-DP-ZnP-A37	7.21	6.77
D17-DP-ZnP-A38	7.19	6.54
D17-DP-ZnP-A39	6.88	6.16
D17-DP-ZnP-A40	9.3	8.75
D17-DP-ZnP-A41	6.41	5.56
D17-DP-ZnP-A42	7.38	6.71
D17-DP-ZnP-A43	6.14	6.03
D17-DP-ZnP-A44	8.04	8.99
D17-DP-ZnP-A45	6.71	5.96
D17-DP-ZnP-A46	7.91	8.82
D17-DP-ZnP-A47	6.22	6.4
D17-DP-ZnP-A48	7.75	7.32
D17-DP-ZnP-A49	7.82	7.66
D17-DP-ZnP-A50	7.01	6.61
D17-DP-ZnP-A51	7.34	7.27
D17-DP-ZnP-A52	6.83	6.72
D17-DP-ZnP-A53	7	6.5
D17-DP-ZnP-A54	7.36	6.72
D18-DP-ZnP-A1	8.2	8.5
D18-DP-ZnP-A2	8.47	8.83
D18-DP-ZnP-A3	8.42	8.78
D18-DP-ZnP-A4	8.41	7.99
D18-DP-ZnP-A5	8.59	8.46
D18-DP-ZnP-A6	8.1	7.66
D18-DP-ZnP-A7	8.02	8.04
D18-DP-ZnP-A8	8.19	8.9
D18-DP-ZnP-A9	8.84	9.51
D18-DP-ZnP-A10	7.66	8.27
D18-DP-ZnP-A11	6.95	7.41
D18-DP-ZnP-A12	7.83	8.33
D18-DP-ZnP-A13	8.15	8.72
D18-DP-ZnP-A14	6.93	6.97
D18-DP-ZnP-A15	7.88	8.21
D18-DP-ZnP-A16	7.91	7.93
D18-DP-ZnP-A17	7.62	8.04
D18-DP-ZnP-A18	7.13	6.31
D18-DP-ZnP-A19	7.1	7.18
D18-DP-ZnP-A20	5.36	6.59
D18-DP-ZnP-A21	6.89	5.59
D18-DP-ZnP-A22	7.55	7.39
D18-DP-ZnP-A23	8.13	8.33
D18-DP-ZnP-A24	6.62	6.31
D18-DP-ZnP-A25	7.03	6.09
D18-DP-ZnP-A26	7.26	7.56
D18-DP-ZnP-A27	6.55	6.68
D18-DP-ZnP-A28	5.19	5.92
D18-DP-ZnP-A29	7.33	8.43
D18-DP-ZnP-A30	8.63	8.89
D18-DP-ZnP-A31	6.64	6.82
D18-DP-ZnP-A32	6.73	6.54
D18-DP-ZnP-A33	6.1	6.26
D18-DP-ZnP-A34	7.12	7.75
D18-DP-ZnP-A35	8.02	8.23
D18-DP-ZnP-A36	7.61	8.12
D18-DP-ZnP-A37	8.01	7.41
D18-DP-ZnP-A38	8.19	7.6
D18-DP-ZnP-A39	6.89	7.62
D18-DP-ZnP-A40	9.1	8.78
D18-DP-ZnP-A41	7.39	6.42
D18-DP-ZnP-A42	7.11	6.65
D18-DP-ZnP-A43	6.3	6.93
D18-DP-ZnP-A44	8.77	9.85
D18-DP-ZnP-A45	7.15	6.27
D18-DP-ZnP-A46	8.58	9.69
D18-DP-ZnP-A47	6.57	7.63
D18-DP-ZnP-A48	8.71	8.04
D18-DP-ZnP-A49	8.19	8.72
D18-DP-ZnP-A50	7.06	7.04
D18-DP-ZnP-A51	7.57	7.59
D18-DP-ZnP-A52	6.99	7.3
D18-DP-ZnP-A53	6.09	6.65
D18-DP-ZnP-A54	6.51	5.96
D19-DP-ZnP-A1	8.82	8.9
D19-DP-ZnP-A2	8.7	8.8
D19-DP-ZnP-A3	8.52	8.69
D19-DP-ZnP-A4	8.55	8.12
D19-DP-ZnP-A5	8.56	8.38
D19-DP-ZnP-A6	8.29	7.75
D19-DP-ZnP-A7	8.74	8.26
D19-DP-ZnP-A8	8.3	8.71
D19-DP-ZnP-A9	9.2	9.39
D19-DP-ZnP-A10	8.13	8.35
D19-DP-ZnP-A11	6.91	6.94
D19-DP-ZnP-A12	7.73	7.9
D19-DP-ZnP-A13	8.47	8.76
D19-DP-ZnP-A14	7.14	6.72
D19-DP-ZnP-A15	7.86	7.99
D19-DP-ZnP-A16	7.84	7.52
D19-DP-ZnP-A17	7.74	7.87
D19-DP-ZnP-A18	7.67	6.42
D19-DP-ZnP-A19	7.31	7.48
D19-DP-ZnP-A20	5.38	6.63
D19-DP-ZnP-A21	6.53	5.3
D19-DP-ZnP-A22	7.17	7.19
D19-DP-ZnP-A23	7.94	8.04
D19-DP-ZnP-A24	6.29	5.98
D19-DP-ZnP-A25	7.55	6.32
D19-DP-ZnP-A26	6.94	7.1
D19-DP-ZnP-A27	6.16	5.92
D19-DP-ZnP-A28	4.87	5.53
D19-DP-ZnP-A29	7.9	8.65
D19-DP-ZnP-A30	8.8	8.9
D19-DP-ZnP-A31	6.25	6.34
D19-DP-ZnP-A32	6.48	6.39
D19-DP-ZnP-A33	5.82	6.02
D19-DP-ZnP-A34	7.39	7.79
D19-DP-ZnP-A35	7.96	7.95
D19-DP-ZnP-A36	8.5	8.41
D19-DP-ZnP-A37	7.65	7.07
D19-DP-ZnP-A38	7.64	6.81
D19-DP-ZnP-A39	6.82	7.44
D19-DP-ZnP-A40	9.4	9.21
D19-DP-ZnP-A41	6.82	5.74
D19-DP-ZnP-A42	7.76	7.05
D19-DP-ZnP-A43	6.25	6.58
D19-DP-ZnP-A44	8.16	9.29
D19-DP-ZnP-A45	7.04	5.79
D19-DP-ZnP-A46	8.09	9.17
D19-DP-ZnP-A47	6.31	7
D19-DP-ZnP-A48	8.11	7.63
D19-DP-ZnP-A49	7.92	8.33
D19-DP-ZnP-A50	7	6.66
D19-DP-ZnP-A51	7.47	7.76
D19-DP-ZnP-A52	6.83	7.01
D19-DP-ZnP-A53	7.01	6.91
D19-DP-ZnP-A54	7.65	6.75
D20-DP-ZnP-A1	8.77	8.55
D20-DP-ZnP-A2	8.65	8.45
D20-DP-ZnP-A3	8.12	8.17
D20-DP-ZnP-A4	7.59	7.58
D20-DP-ZnP-A5	7.85	7.53
D20-DP-ZnP-A6	7.28	6.93
D20-DP-ZnP-A7	7.69	7.72
D20-DP-ZnP-A8	7.47	7.92
D20-DP-ZnP-A9	8.68	8.93
D20-DP-ZnP-A10	7.56	8.08
D20-DP-ZnP-A11	6.43	6.61
D20-DP-ZnP-A12	6.98	6.76
D20-DP-ZnP-A13	7.92	7.61
D20-DP-ZnP-A14	6.73	5.91
D20-DP-ZnP-A15	7.66	7.55
D20-DP-ZnP-A16	7.3	6.32
D20-DP-ZnP-A17	7	6.75
D20-DP-ZnP-A18	6.6	5.83
D20-DP-ZnP-A19	6.65	6.62
D20-DP-ZnP-A20	5.59	6.77
D20-DP-ZnP-A21	7.32	7.27
D20-DP-ZnP-A22	7.29	6.01
D20-DP-ZnP-A23	7.42	6.55
D20-DP-ZnP-A24	6.34	5.29
D20-DP-ZnP-A25	6.67	5.98
D20-DP-ZnP-A26	6.98	5.91
D20-DP-ZnP-A27	7.39	7.37
D20-DP-ZnP-A28	5.38	6.04
D20-DP-ZnP-A29	7.89	7.9
D20-DP-ZnP-A30	8.85	8.72
D20-DP-ZnP-A31	6.34	5.64
D20-DP-ZnP-A32	6.72	5.42
D20-DP-ZnP-A33	6.18	5.21
D20-DP-ZnP-A34	7.17	8.09
D20-DP-ZnP-A35	7.16	6.53
D20-DP-ZnP-A36	7.62	7.83
D20-DP-ZnP-A37	8.48	7.79
D20-DP-ZnP-A38	8.09	7.77
D20-DP-ZnP-A39	6.37	6.49
D20-DP-ZnP-A40	8.63	8.46
D20-DP-ZnP-A41	7.77	7.51
D20-DP-ZnP-A42	7.05	7.35
D20-DP-ZnP-A43	6.61	8.19
D20-DP-ZnP-A44	8.63	9.67
D20-DP-ZnP-A45	7.78	7.58
D20-DP-ZnP-A46	8.45	9.54
D20-DP-ZnP-A47	6.64	8.73
D20-DP-ZnP-A48	8.19	7.67
D20-DP-ZnP-A49	7.57	7.41
D20-DP-ZnP-A50	7.64	7.68
D20-DP-ZnP-A51	7.33	7.39
D20-DP-ZnP-A52	6.5	6.15
D20-DP-ZnP-A53	6.12	6.76
D20-DP-ZnP-A54	6.84	7.03
D21-DP-ZnP-A1	8.71	8.08
D21-DP-ZnP-A2	8.59	7.93
D21-DP-ZnP-A3	8.1	7.93
D21-DP-ZnP-A4	7.56	7.74
D21-DP-ZnP-A5	7.86	7.8
D21-DP-ZnP-A6	7.34	6.87
D21-DP-ZnP-A7	7.63	7.45
D21-DP-ZnP-A8	7.36	8.21
D21-DP-ZnP-A9	8.48	9.27
D21-DP-ZnP-A10	7.46	7.58
D21-DP-ZnP-A11	6.42	6.59
D21-DP-ZnP-A12	6.99	6.86
D21-DP-ZnP-A13	7.8	7.44
D21-DP-ZnP-A14	6.56	6.17
D21-DP-ZnP-A15	7.62	7.45
D21-DP-ZnP-A16	7.24	6.52
D21-DP-ZnP-A17	6.93	7.08
D21-DP-ZnP-A18	6.61	5.41
D21-DP-ZnP-A19	6.58	6.4
D21-DP-ZnP-A20	5.36	6.9
D21-DP-ZnP-A21	7.11	6.44
D21-DP-ZnP-A22	7.21	6.09
D21-DP-ZnP-A23	7.34	6.83
D21-DP-ZnP-A24	6.25	5.68
D21-DP-ZnP-A25	6.57	5.54
D21-DP-ZnP-A26	6.78	6.28
D21-DP-ZnP-A27	6.95	6.51
D21-DP-ZnP-A28	5.21	5.84
D21-DP-ZnP-A29	7.7	8.47
D21-DP-ZnP-A30	8.72	8.18
D21-DP-ZnP-A31	6.29	5.85
D21-DP-ZnP-A32	6.63	5.79
D21-DP-ZnP-A33	5.93	5.69
D21-DP-ZnP-A34	7.02	7.26
D21-DP-ZnP-A35	7.07	6.81
D21-DP-ZnP-A36	7.31	7.21
D21-DP-ZnP-A37	8.39	7.1
D21-DP-ZnP-A38	8.1	7.11
D21-DP-ZnP-A39	6.22	6.59
D21-DP-ZnP-A40	8.68	8.51
D21-DP-ZnP-A41	7.66	6.76
D21-DP-ZnP-A42	7.04	6.61
D21-DP-ZnP-A43	6.45	7.57
D21-DP-ZnP-A44	8.64	9.42
D21-DP-ZnP-A45	7.57	6.8
D21-DP-ZnP-A46	8.49	9.25
D21-DP-ZnP-A47	6.6	8.06
D21-DP-ZnP-A48	8.19	7.29
D21-DP-ZnP-A49	7.48	7.47
D21-DP-ZnP-A50	7.11	6.61
D21-DP-ZnP-A51	7.32	7.37
D21-DP-ZnP-A52	6.45	6.37
D21-DP-ZnP-A53	6.05	6.21
D21-DP-ZnP-A54	6.53	6.13
D22-DP-ZnP-A1	7.67	6.99
D22-DP-ZnP-A2	7.49	6.9
D22-DP-ZnP-A3	7.65	7.16
D22-DP-ZnP-A4	7.21	7.04
D22-DP-ZnP-A5	7.62	7.31
D22-DP-ZnP-A6	7.13	6.32
D22-DP-ZnP-A7	7.12	6.78
D22-DP-ZnP-A8	7.11	7.86
D22-DP-ZnP-A9	8.21	9.31
D22-DP-ZnP-A10	7.19	6.61
D22-DP-ZnP-A11	6.22	6.55
D22-DP-ZnP-A12	6.78	6.88
D22-DP-ZnP-A13	7.34	7.27
D22-DP-ZnP-A14	6.4	6.54
D22-DP-ZnP-A15	7.41	7.14
D22-DP-ZnP-A16	6.92	6.62
D22-DP-ZnP-A17	6.63	6.93
D22-DP-ZnP-A18	6.21	5.24
D22-DP-ZnP-A19	6.37	5.92
D22-DP-ZnP-A20	5.22	6.84
D22-DP-ZnP-A21	6.35	5.22
D22-DP-ZnP-A22	6.69	5.85
D22-DP-ZnP-A23	7.06	6.81
D22-DP-ZnP-A24	5.96	5.51
D22-DP-ZnP-A25	6.12	5.28
D22-DP-ZnP-A26	6.46	5.97
D22-DP-ZnP-A27	5.36	5
D22-DP-ZnP-A28	4.59	5.46
D22-DP-ZnP-A29	6.9	8.29
D22-DP-ZnP-A30	7.75	7.1
D22-DP-ZnP-A31	5.85	5.63
D22-DP-ZnP-A32	6.38	5.85
D22-DP-ZnP-A33	5.72	5.43
D22-DP-ZnP-A34	6.75	6.39
D22-DP-ZnP-A35	6.73	6.58
D22-DP-ZnP-A36	6.55	6.36
D22-DP-ZnP-A37	6.89	5.77
D22-DP-ZnP-A38	6.99	5.69
D22-DP-ZnP-A39	6.04	6.16
D22-DP-ZnP-A40	8.27	7.91
D22-DP-ZnP-A41	6.31	5.12
D22-DP-ZnP-A42	6.75	5.62
D22-DP-ZnP-A43	6.49	6.73
D22-DP-ZnP-A44	7.77	8.27
D22-DP-ZnP-A45	6.45	5.22
D22-DP-ZnP-A46	7.78	8.19
D22-DP-ZnP-A47	6.59	7.06
D22-DP-ZnP-A48	7.21	6.16
D22-DP-ZnP-A49	7.12	7.22
D22-DP-ZnP-A50	5.72	5.17
D22-DP-ZnP-A51	7.18	6.88
D22-DP-ZnP-A52	6.34	6.51
D22-DP-ZnP-A53	5.53	5.53
D22-DP-ZnP-A54	5.99	5.05
D23-DP-ZnP-A1	4.46	4.67
D23-DP-ZnP-A2	4.36	4.56
D23-DP-ZnP-A3	5.03	5.11
D23-DP-ZnP-A4	7.72	7.51
D23-DP-ZnP-A5	6.25	6.86
D23-DP-ZnP-A6	5.78	6.08
D23-DP-ZnP-A7	5.12	5.69
D23-DP-ZnP-A8	6.04	6.79
D23-DP-ZnP-A9	7.12	8.46
D23-DP-ZnP-A10	4.55	4.35
D23-DP-ZnP-A11	5.49	5.68
D23-DP-ZnP-A12	5.87	6.14
D23-DP-ZnP-A13	5.29	5.47
D23-DP-ZnP-A14	5.85	5.77
D23-DP-ZnP-A15	5.22	5.48
D23-DP-ZnP-A16	5.75	6.1
D23-DP-ZnP-A17	5.97	5.98
D23-DP-ZnP-A18	4.94	5.28
D23-DP-ZnP-A19	6.25	5.72
D23-DP-ZnP-A20	5.09	6.03
D23-DP-ZnP-A21	3.38	3.74
D23-DP-ZnP-A22	5.04	5.64
D23-DP-ZnP-A23	5.85	6.16
D23-DP-ZnP-A24	5.03	5.34
D23-DP-ZnP-A25	4.77	5.23
D23-DP-ZnP-A26	5.31	5.7
D23-DP-ZnP-A27	2.88	3.08
D23-DP-ZnP-A28	3.87	5.29
D23-DP-ZnP-A29	8.49	8.71
D23-DP-ZnP-A30	4.48	4.73
D23-DP-ZnP-A31	4.77	5.22
D23-DP-ZnP-A32	5.16	5.64
D23-DP-ZnP-A33	5.19	5.27
D23-DP-ZnP-A34	4.1	4.53
D23-DP-ZnP-A35	6.21	6.09
D23-DP-ZnP-A36	4.38	4.89
D23-DP-ZnP-A37	3.4	3.95
D23-DP-ZnP-A38	3.61	3.83
D23-DP-ZnP-A39	5.58	5.54
D23-DP-ZnP-A40	6.32	6.97
D23-DP-ZnP-A41	3.05	3.18
D23-DP-ZnP-A42	3.88	3.71
D23-DP-ZnP-A43	4	3.73
D23-DP-ZnP-A44	4.49	5.26
D23-DP-ZnP-A45	3.12	3.05
D23-DP-ZnP-A46	4.43	4.98
D23-DP-ZnP-A47	4.02	3.82
D23-DP-ZnP-A48	3.84	4.62
D23-DP-ZnP-A49	5.43	6.11
D23-DP-ZnP-A50	3.79	3.17
D23-DP-ZnP-A51	5.01	5.82
D23-DP-ZnP-A52	5.62	5.68
D23-DP-ZnP-A53	4.3	4.31
D23-DP-ZnP-A54	3.83	3.6
D24-DP-ZnP-A1	6.07	6.94
D24-DP-ZnP-A2	6.01	6.94
D24-DP-ZnP-A3	6.66	6.61
D24-DP-ZnP-A4	8.01	7.29
D24-DP-ZnP-A5	7.1	6.82
D24-DP-ZnP-A6	6.87	6.08
D24-DP-ZnP-A7	6.94	6.53
D24-DP-ZnP-A8	7.04	7.54
D24-DP-ZnP-A9	8.17	9.07
D24-DP-ZnP-A10	6.16	6.07
D24-DP-ZnP-A11	5.88	5.92
D24-DP-ZnP-A12	6.61	6.87
D24-DP-ZnP-A13	7.01	7.17
D24-DP-ZnP-A14	6.27	6.04
D24-DP-ZnP-A15	6.43	6.27
D24-DP-ZnP-A16	6.44	6.48
D24-DP-ZnP-A17	6.78	6.98
D24-DP-ZnP-A18	5.98	5.28
D24-DP-ZnP-A19	6.76	5.82
D24-DP-ZnP-A20	5.27	6.26
D24-DP-ZnP-A21	3.97	3.76
D24-DP-ZnP-A22	5.87	5.95
D24-DP-ZnP-A23	6.74	6.69
D24-DP-ZnP-A24	5.27	5.45
D24-DP-ZnP-A25	5.9	5.24
D24-DP-ZnP-A26	5.7	5.81
D24-DP-ZnP-A27	3.73	3.87
D24-DP-ZnP-A28	3.87	5.07
D24-DP-ZnP-A29	7.88	8.37
D24-DP-ZnP-A30	6.04	6.82
D24-DP-ZnP-A31	5.14	5.5
D24-DP-ZnP-A32	5.58	5.73
D24-DP-ZnP-A33	5.12	5.3
D24-DP-ZnP-A34	5.64	6.32
D24-DP-ZnP-A35	7.01	6.77
D24-DP-ZnP-A36	6.24	6.5
D24-DP-ZnP-A37	4.53	4.64
D24-DP-ZnP-A38	4.64	4.49
D24-DP-ZnP-A39	6.05	5.91
D24-DP-ZnP-A40	7.87	7.45
D24-DP-ZnP-A41	4.08	3.88
D24-DP-ZnP-A42	5.27	5.23
D24-DP-ZnP-A43	5.16	5.26
D24-DP-ZnP-A44	5.92	7.13
D24-DP-ZnP-A45	4.33	4.12
D24-DP-ZnP-A46	5.89	7
D24-DP-ZnP-A47	5.04	5.17
D24-DP-ZnP-A48	5.1	5.21
D24-DP-ZnP-A49	6.49	6.82
D24-DP-ZnP-A50	5.1	5.41
D24-DP-ZnP-A51	6.13	6.07
D24-DP-ZnP-A52	6.04	5.98
D24-DP-ZnP-A53	5.59	5.11
D24-DP-ZnP-A54	5.35	5.16
D25-DP-ZnP-A2	6.4	6.08
D25-DP-ZnP-A3	7.06	6.34
D25-DP-ZnP-A4	8.15	7.18
D25-DP-ZnP-A5	7.32	6.83
D25-DP-ZnP-A6	7.18	6.22
D25-DP-ZnP-A7	7.06	6.38
D25-DP-ZnP-A8	7.1	7.23
D25-DP-ZnP-A9	8.18	8.88
D25-DP-ZnP-A10	6.58	5.62
D25-DP-ZnP-A12	6.65	6.85
D25-DP-ZnP-A13	7.32	7.06
D25-DP-ZnP-A14	6.64	6.33
D25-DP-ZnP-A17	6.71	6.59
D25-DP-ZnP-A18	6.18	5.42
D25-DP-ZnP-A19	6.88	5.96
D25-DP-ZnP-A20	5.26	5.91
D25-DP-ZnP-A21	4.51	4.23
D25-DP-ZnP-A22	6.22	6.43
D25-DP-ZnP-A23	6.77	6.97
D25-DP-ZnP-A24	5.6	5.7
D25-DP-ZnP-A25	6.13	5.44
D25-DP-ZnP-A26	6.08	6.27
D25-DP-ZnP-A27	4	3.87
D25-DP-ZnP-A28	4.37	5.25
D25-DP-ZnP-A29	8.75	8.61
D25-DP-ZnP-A30	6.53	6.19
D25-DP-ZnP-A31	5.51	5.58
D25-DP-ZnP-A32	5.91	6.08
D25-DP-ZnP-A33	5.61	5.62
D25-DP-ZnP-A34	6.12	5.58
D25-DP-ZnP-A35	6.92	6.82
D25-DP-ZnP-A36	6.33	5.69
D25-DP-ZnP-A37	5.12	5.07
D25-DP-ZnP-A38	5.28	4.91
D25-DP-ZnP-A39	6.14	5.93
D25-DP-ZnP-A40	8.06	7.31
D25-DP-ZnP-A41	4.27	3.94
D25-DP-ZnP-A42	5.57	4.5
D25-DP-ZnP-A43	5.28	4.82
D25-DP-ZnP-A44	6.44	6.66
D25-DP-ZnP-A45	4.54	4.04
D25-DP-ZnP-A46	6.42	6.5
D25-DP-ZnP-A47	5.23	4.71
D25-DP-ZnP-A48	5.54	5.77
D25-DP-ZnP-A49	6.56	6.84
D25-DP-ZnP-A50	5.94	5.06
D25-DP-ZnP-A51	6.24	6.25
D25-DP-ZnP-A52	6.3	6.12
D25-DP-ZnP-A53	5.56	4.74
D25-DP-ZnP-A54	5.59	4.54
D26-DP-ZnP-A1	7.25	7.99
D26-DP-ZnP-A2	7.16	7.95
D26-DP-ZnP-A3	7.68	7.81
D26-DP-ZnP-A4	8.45	7.8
D26-DP-ZnP-A5	7.79	7.56
D26-DP-ZnP-A6	7.58	6.92
D26-DP-ZnP-A7	7.87	7.48
D26-DP-ZnP-A8	7.7	8.24
D26-DP-ZnP-A9	8.81	9.46
D26-DP-ZnP-A10	7.18	7.41
D26-DP-ZnP-A11	6.44	6.56
D26-DP-ZnP-A12	7.29	7.61
D26-DP-ZnP-A13	7.91	8.19
D26-DP-ZnP-A14	6.75	6.56
D26-DP-ZnP-A15	7.2	7.16
D26-DP-ZnP-A16	7.11	7.09
D26-DP-ZnP-A17	7.35	7.67
D26-DP-ZnP-A18	6.84	5.76
D26-DP-ZnP-A19	7.27	6.92
D26-DP-ZnP-A20	5.53	6.55
D26-DP-ZnP-A21	4.87	4.2
D26-DP-ZnP-A22	6.55	6.62
D26-DP-ZnP-A23	7.41	7.37
D26-DP-ZnP-A24	5.73	5.7
D26-DP-ZnP-A25	6.7	5.71
D26-DP-ZnP-A26	6.27	6.34
D26-DP-ZnP-A27	4.57	4.63
D26-DP-ZnP-A28	4.27	5.19
D26-DP-ZnP-A29	7.89	8.4
D26-DP-ZnP-A30	7.21	7.94
D26-DP-ZnP-A31	5.7	5.81
D26-DP-ZnP-A32	6.03	6.04
D26-DP-ZnP-A33	5.45	5.48
D26-DP-ZnP-A34	6.54	7.16
D26-DP-ZnP-A35	7.6	7.56
D26-DP-ZnP-A36	7.3	7.56
D26-DP-ZnP-A37	5.75	5.75
D26-DP-ZnP-A38	5.81	5.5
D26-DP-ZnP-A39	6.55	6.75
D26-DP-ZnP-A40	8.67	8.34
D26-DP-ZnP-A41	5.02	4.39
D26-DP-ZnP-A42	6.3	5.99
D26-DP-ZnP-A43	5.71	6.04
D26-DP-ZnP-A44	7.03	8.41
D26-DP-ZnP-A45	5.33	4.67
D26-DP-ZnP-A46	7.02	8.29
D26-DP-ZnP-A47	5.69	6.21
D26-DP-ZnP-A48	6.36	6.34
D26-DP-ZnP-A49	7.21	7.66
D26-DP-ZnP-A50	5.9	5.99
D26-DP-ZnP-A51	6.78	6.8
D26-DP-ZnP-A52	6.58	6.59
D26-DP-ZnP-A53	6.37	6.09
D26-DP-ZnP-A54	6.25	5.71
D27-DP-ZnP-A1	8.85	8.53
D27-DP-ZnP-A2	8.74	8.46
D27-DP-ZnP-A3	8.29	8.31
D27-DP-ZnP-A4	8.26	7.51
D27-DP-ZnP-A5	8.51	7.76
D27-DP-ZnP-A6	8.05	7.03
D27-DP-ZnP-A7	8.09	7.48
D27-DP-ZnP-A8	8.19	8.51
D27-DP-ZnP-A9	8.98	9.52
D27-DP-ZnP-A10	7.6	8.02
D27-DP-ZnP-A11	6.97	7.34
D27-DP-ZnP-A12	7.84	8.3
D27-DP-ZnP-A13	8.21	8.52
D27-DP-ZnP-A14	7.03	7.01
D27-DP-ZnP-A15	7.81	8.01
D27-DP-ZnP-A16	7.92	7.88
D27-DP-ZnP-A17	7.63	7.83
D27-DP-ZnP-A18	7.28	5.8
D27-DP-ZnP-A19	6.9	6.68
D27-DP-ZnP-A20	5.41	6.46
D27-DP-ZnP-A21	6.81	5.37
D27-DP-ZnP-A22	7.42	7.16
D27-DP-ZnP-A23	8.1	8.16
D27-DP-ZnP-A24	6.53	6.15
D27-DP-ZnP-A25	7.14	5.66
D27-DP-ZnP-A26	7.16	7.04
D27-DP-ZnP-A27	6.74	6.24
D27-DP-ZnP-A28	5.2	5.33
D27-DP-ZnP-A29	7.36	8.01
D27-DP-ZnP-A30	8.86	8.55
D27-DP-ZnP-A31	6.54	6.57
D27-DP-ZnP-A32	6.75	6.47
D27-DP-ZnP-A33	6.05	5.86
D27-DP-ZnP-A34	7.02	7.26
D27-DP-ZnP-A35	7.95	7.85
D27-DP-ZnP-A36	7.73	7.64
D27-DP-ZnP-A37	8.2	7.06
D27-DP-ZnP-A38	8.23	7.07
D27-DP-ZnP-A39	6.9	7.01
D27-DP-ZnP-A40	9.11	8.3
D27-DP-ZnP-A41	7.49	6.17
D27-DP-ZnP-A42	7.19	6.31
D27-DP-ZnP-A43	6.22	6.7
D27-DP-ZnP-A44	8.72	9.7
D27-DP-ZnP-A45	7.3	6
D27-DP-ZnP-A46	8.53	9.57
D27-DP-ZnP-A47	6.42	7.21
D27-DP-ZnP-A48	8.61	7.43
D27-DP-ZnP-A49	8.22	8.52
D27-DP-ZnP-A50	7.26	6.65
D27-DP-ZnP-A51	7.46	7.14
D27-DP-ZnP-A52	7.02	7.35
D27-DP-ZnP-A53	6.16	6.03
D27-DP-ZnP-A54	6.69	5.73
D28-DP-ZnP-A2	7.86	7.78
D28-DP-ZnP-A3	8.12	7.55
D28-DP-ZnP-A4	8.46	7.19
D28-DP-ZnP-A5	7.96	6.9
D28-DP-ZnP-A6	7.79	6.32
D28-DP-ZnP-A7	8.23	7.09
D28-DP-ZnP-A8	7.96	7.96
D28-DP-ZnP-A9	9.06	9.49
D28-DP-ZnP-A10	7.65	7.34
D28-DP-ZnP-A11	6.63	6.81
D28-DP-ZnP-A12	7.51	7.75
D28-DP-ZnP-A13	8.2	8.28
D28-DP-ZnP-A14	6.99	6.83
D28-DP-ZnP-A15	7.46	7.38
D28-DP-ZnP-A16	7.42	7.36
D28-DP-ZnP-A17	7.54	7.62
D28-DP-ZnP-A18	7.1	5.64
D28-DP-ZnP-A19	7.29	6.33
D28-DP-ZnP-A20	5.45	6.28
D28-DP-ZnP-A21	5.88	4.85
D28-DP-ZnP-A22	6.75	6.8
D28-DP-ZnP-A23	7.7	7.57
D28-DP-ZnP-A24	5.87	5.77
D28-DP-ZnP-A25	7.08	5.66
D28-DP-ZnP-A26	6.6	6.72
D28-DP-ZnP-A27	5.38	5.15
D28-DP-ZnP-A28	4.51	5.15
D28-DP-ZnP-A29	7.98	8.3
D28-DP-ZnP-A30	7.97	7.86
D28-DP-ZnP-A31	5.95	6.03
D28-DP-ZnP-A32	6.23	6.25
D28-DP-ZnP-A33	5.64	5.67
D28-DP-ZnP-A34	6.91	6.82
D28-DP-ZnP-A35	7.79	7.46
D28-DP-ZnP-A36	7.79	7.25
D28-DP-ZnP-A37	6.74	6.15
D28-DP-ZnP-A38	6.8	5.89
D28-DP-ZnP-A39	6.78	6.72
D28-DP-ZnP-A40	8.87	7.82
D28-DP-ZnP-A41	5.84	4.98
D28-DP-ZnP-A42	6.86	5.98
D28-DP-ZnP-A43	6.15	6.29
D28-DP-ZnP-A44	7.63	8.09
D28-DP-ZnP-A45	6.24	5.26
D28-DP-ZnP-A46	7.57	8.02
D28-DP-ZnP-A47	5.99	5.99
D28-DP-ZnP-A48	7.16	6.48
D28-DP-ZnP-A49	7.52	7.6
D28-DP-ZnP-A50	6.64	6.35
D28-DP-ZnP-A51	7.06	6.89
D28-DP-ZnP-A52	6.81	6.91
D28-DP-ZnP-A53	6.47	5.69
D28-DP-ZnP-A54	6.86	6.01
D29-DP-ZnP-A1	5.47	6.36
D29-DP-ZnP-A2	5.38	6.31
D29-DP-ZnP-A3	6.12	6.31
D29-DP-ZnP-A4	7.91	7.38
D29-DP-ZnP-A5	6.84	6.93
D29-DP-ZnP-A6	6.55	6.2
D29-DP-ZnP-A7	6.48	6.34
D29-DP-ZnP-A8	6.82	7.41
D29-DP-ZnP-A9	7.94	8.99
D29-DP-ZnP-A10	5.58	5.48
D29-DP-ZnP-A11	5.71	5.89
D29-DP-ZnP-A12	6.39	6.81
D29-DP-ZnP-A13	6.52	6.82
D29-DP-ZnP-A14	6.15	6.01
D29-DP-ZnP-A15	6.07	6.08
D29-DP-ZnP-A16	6.27	6.47
D29-DP-ZnP-A17	6.58	6.86
D29-DP-ZnP-A18	5.6	5.28
D29-DP-ZnP-A19	6.67	5.83
D29-DP-ZnP-A20	5.17	6.19
D29-DP-ZnP-A21	3.67	3.57
D29-DP-ZnP-A22	5.69	5.92
D29-DP-ZnP-A23	6.49	6.66
D29-DP-ZnP-A24	5.15	5.43
D29-DP-ZnP-A25	5.51	5.25
D29-DP-ZnP-A26	5.56	5.79
D29-DP-ZnP-A27	3.44	3.48
D29-DP-ZnP-A28	3.77	5.08
D29-DP-ZnP-A29	8	8.47
D29-DP-ZnP-A30	5.47	6.31
D29-DP-ZnP-A31	5.02	5.46
D29-DP-ZnP-A32	5.47	5.71
D29-DP-ZnP-A33	5.05	5.31
D29-DP-ZnP-A34	5.09	5.86
D29-DP-ZnP-A35	6.83	6.67
D29-DP-ZnP-A36	5.61	6.2
D29-DP-ZnP-A37	4.21	4.32
D29-DP-ZnP-A38	4.31	4.21
D29-DP-ZnP-A39	5.89	5.86
D29-DP-ZnP-A40	7.45	7.34
D29-DP-ZnP-A41	3.64	3.31
D29-DP-ZnP-A42	4.6	4.64
D29-DP-ZnP-A43	4.71	4.69
D29-DP-ZnP-A44	5.47	6.75
D29-DP-ZnP-A45	3.84	3.48
D29-DP-ZnP-A46	5.44	6.59
D29-DP-ZnP-A47	4.72	4.73
D29-DP-ZnP-A48	4.76	5.08
D29-DP-ZnP-A49	6.18	6.71
D29-DP-ZnP-A50	4.51	4.72
D29-DP-ZnP-A51	5.91	6.12
D29-DP-ZnP-A52	5.87	5.94
D29-DP-ZnP-A53	5.2	4.83
D29-DP-ZnP-A54	4.61	4.45
D30-DP-ZnP-A1	5.82	5.69
D30-DP-ZnP-A2	5.64	5.59
D30-DP-ZnP-A3	6.51	6.1
D30-DP-ZnP-A4	7.29	7.17
D30-DP-ZnP-A5	6.81	6.95
D30-DP-ZnP-A6	6.6	6.39
D30-DP-ZnP-A7	6.41	6.23
D30-DP-ZnP-A8	7	7.31
D30-DP-ZnP-A9	7.84	8.59
D30-DP-ZnP-A10	5.91	5.17
D30-DP-ZnP-A12	6.24	6.82
D30-DP-ZnP-A13	6.29	6.44
D30-DP-ZnP-A14	6.04	6.15
D30-DP-ZnP-A15	6.41	6.52
D30-DP-ZnP-A16	6.31	6.82
D30-DP-ZnP-A17	6.35	6.48
D30-DP-ZnP-A18	5.63	5.27
D30-DP-ZnP-A19	5.95	5.77
D30-DP-ZnP-A20	4.77	5.39
D30-DP-ZnP-A21	4.75	4.09
D30-DP-ZnP-A22	5.84	6.24
D30-DP-ZnP-A23	6.52	6.88
D30-DP-ZnP-A24	5.45	5.54
D30-DP-ZnP-A25	5.51	5.23
D30-DP-ZnP-A26	5.8	6.09
D30-DP-ZnP-A27	3.94	3.78
D30-DP-ZnP-A28	3.99	5.12
D30-DP-ZnP-A29	8.6	8.53
D30-DP-ZnP-A30	5.99	5.78
D30-DP-ZnP-A31	5.53	5.52
D30-DP-ZnP-A32	5.94	6.04
D30-DP-ZnP-A33	5.21	5.4
D30-DP-ZnP-A34	5.96	5.27
D30-DP-ZnP-A35	6.51	6.64
D30-DP-ZnP-A36	5.65	5.29
D30-DP-ZnP-A37	4.93	4.88
D30-DP-ZnP-A38	5.31	4.7
D30-DP-ZnP-A39	5.7	5.91
D30-DP-ZnP-A40	7.52	7.28
D30-DP-ZnP-A41	4.54	4.01
D30-DP-ZnP-A42	4.92	4.03
D30-DP-ZnP-A43	5.4	4.72
D30-DP-ZnP-A44	6.83	7.03
D30-DP-ZnP-A45	4.5	3.88
D30-DP-ZnP-A46	6.7	6.77
D30-DP-ZnP-A47	5.58	4.94
D30-DP-ZnP-A48	5.87	5.75
D30-DP-ZnP-A49	6.34	6.84
D30-DP-ZnP-A50	5.19	4.46
D30-DP-ZnP-A51	6.22	6.47
D30-DP-ZnP-A53	4.84	4.34
D30-DP-ZnP-A54	4.86	4.03
D31-DP-ZnP-A1	6.71	6.37
D31-DP-ZnP-A2	6.37	6.15
D31-DP-ZnP-A3	7.07	6.58
D31-DP-ZnP-A4	7.68	7.45
D31-DP-ZnP-A5	7.35	7.44
D31-DP-ZnP-A6	7.05	6.76
D31-DP-ZnP-A7	6.88	6.66
D31-DP-ZnP-A8	7	7.43
D31-DP-ZnP-A9	8.11	8.96
D31-DP-ZnP-A10	6.52	5.65
D31-DP-ZnP-A11	6.04	6.15
D31-DP-ZnP-A12	6.62	6.97
D31-DP-ZnP-A13	6.98	6.97
D31-DP-ZnP-A14	6.33	6.32
D31-DP-ZnP-A15	6.96	6.88
D31-DP-ZnP-A16	6.74	7.02
D31-DP-ZnP-A17	6.65	6.74
D31-DP-ZnP-A18	6.08	5.76
D31-DP-ZnP-A19	6.37	6.28
D31-DP-ZnP-A20	5.08	5.9
D31-DP-ZnP-A21	5.32	4.41
D31-DP-ZnP-A22	6.65	6.65
D31-DP-ZnP-A23	6.81	7.07
D31-DP-ZnP-A24	5.89	5.71
D31-DP-ZnP-A25	5.95	5.66
D31-DP-ZnP-A26	6.34	6.44
D31-DP-ZnP-A27	4.69	4.45
D31-DP-ZnP-A28	4.59	5.38
D31-DP-ZnP-A29	8.29	8.44
D31-DP-ZnP-A30	6.7	6.29
D31-DP-ZnP-A31	5.99	5.76
D31-DP-ZnP-A32	6.23	6.16
D31-DP-ZnP-A33	5.67	5.63
D31-DP-ZnP-A34	6.39	5.76
D31-DP-ZnP-A35	6.8	6.93
D31-DP-ZnP-A36	6.11	5.7
D31-DP-ZnP-A37	6.11	5.59
D31-DP-ZnP-A38	6.35	5.47
D31-DP-ZnP-A39	5.98	6.18
D31-DP-ZnP-A40	8.07	7.69
D31-DP-ZnP-A41	5.43	4.58
D31-DP-ZnP-A42	5.72	4.66
D31-DP-ZnP-A43	5.77	5.08
D31-DP-ZnP-A44	7.4	7.77
D31-DP-ZnP-A45	5.23	4.37
D31-DP-ZnP-A46	7.32	7.53
D31-DP-ZnP-A47	5.99	5.42
D31-DP-ZnP-A48	6.79	6.47
D31-DP-ZnP-A49	6.71	7.14
D31-DP-ZnP-A50	5.36	4.75
D31-DP-ZnP-A51	6.73	6.77
D31-DP-ZnP-A52	6.18	6.2
D31-DP-ZnP-A53	5.3	4.84
D31-DP-ZnP-A54	5.44	4.47
D32-DP-ZnP-A1	7.61	6.61
D32-DP-ZnP-A2	7.43	6.58
D32-DP-ZnP-A3	7.54	6.66
D32-DP-ZnP-A4	8.09	7.58
D32-DP-ZnP-A5	7.66	7.52
D32-DP-ZnP-A6	7.4	6.74
D32-DP-ZnP-A7	7.25	6.62
D32-DP-ZnP-A8	7.24	7.48
D32-DP-ZnP-A9	8.44	9.03
D32-DP-ZnP-A10	6.83	5.74
D32-DP-ZnP-A11	6.14	6.36
D32-DP-ZnP-A12	6.95	7.37
D32-DP-ZnP-A13	7.62	7.33
D32-DP-ZnP-A14	6.54	6.62
D32-DP-ZnP-A15	7.16	6.97
D32-DP-ZnP-A16	6.96	7.27
D32-DP-ZnP-A17	6.9	6.86
D32-DP-ZnP-A18	6.52	5.7
D32-DP-ZnP-A19	6.6	6.41
D32-DP-ZnP-A20	5.29	5.83
D32-DP-ZnP-A21	5.71	4.8
D32-DP-ZnP-A22	6.88	6.92
D32-DP-ZnP-A23	7.18	7.39
D32-DP-ZnP-A24	5.98	5.96
D32-DP-ZnP-A25	6.52	5.79
D32-DP-ZnP-A26	6.52	6.71
D32-DP-ZnP-A27	5.22	4.85
D32-DP-ZnP-A28	4.89	5.46
D32-DP-ZnP-A29	8.81	8.4
D32-DP-ZnP-A30	7.65	6.52
D32-DP-ZnP-A31	6.12	5.91
D32-DP-ZnP-A32	6.23	6.12
D32-DP-ZnP-A33	5.63	5.75
D32-DP-ZnP-A34	6.98	6.24
D32-DP-ZnP-A35	7.19	7.18
D32-DP-ZnP-A36	6.52	5.81
D32-DP-ZnP-A37	6.93	5.9
D32-DP-ZnP-A38	6.85	5.8
D32-DP-ZnP-A39	6.27	6.39
D32-DP-ZnP-A40	8.44	7.77
D32-DP-ZnP-A41	6.09	5.08
D32-DP-ZnP-A42	6.34	5.1
D32-DP-ZnP-A43	6.13	5.51
D32-DP-ZnP-A44	7.89	8.03
D32-DP-ZnP-A45	5.79	4.87
D32-DP-ZnP-A46	7.8	7.87
D32-DP-ZnP-A47	6.37	5.78
D32-DP-ZnP-A48	7.26	6.7
D32-DP-ZnP-A49	7.14	7.46
D32-DP-ZnP-A50	5.94	5.14
D32-DP-ZnP-A51	6.55	6.56
D32-DP-ZnP-A52	6.55	6.53
D32-DP-ZnP-A53	5.58	4.99
D32-DP-ZnP-A54	5.87	4.77
D33-DP-ZnP-A1	8.32	7.89
D33-DP-ZnP-A2	8.25	7.8
D33-DP-ZnP-A3	8.01	7.76
D33-DP-ZnP-A4	7.65	7.73
D33-DP-ZnP-A5	7.76	7.66
D33-DP-ZnP-A6	7.44	6.85
D33-DP-ZnP-A7	7.97	7.54
D33-DP-ZnP-A8	7.31	7.45
D33-DP-ZnP-A9	8.36	8.74
D33-DP-ZnP-A10	7.57	7.46
D33-DP-ZnP-A11	6.21	5.85
D33-DP-ZnP-A12	6.8	6.03
D33-DP-ZnP-A13	7.94	7.24
D33-DP-ZnP-A14	6.64	5.74
D33-DP-ZnP-A15	7.24	6.58
D33-DP-ZnP-A16	6.95	5.89
D33-DP-ZnP-A17	6.75	6.22
D33-DP-ZnP-A18	6.57	5.44
D33-DP-ZnP-A19	6.64	6.48
D33-DP-ZnP-A20	5.2	6.38
D33-DP-ZnP-A21	6.18	5.56
D33-DP-ZnP-A22	6.58	5.52
D33-DP-ZnP-A23	7.14	6.12
D33-DP-ZnP-A24	5.62	5
D33-DP-ZnP-A25	6.59	5.66
D33-DP-ZnP-A26	6.26	5.44
D33-DP-ZnP-A27	5.43	5.44
D33-DP-ZnP-A28	4.44	5.25
D33-DP-ZnP-A29	8.03	8.28
D33-DP-ZnP-A30	8.28	7.9
D33-DP-ZnP-A31	5.6	5.11
D33-DP-ZnP-A32	5.95	5.36
D33-DP-ZnP-A33	5.42	5.1
D33-DP-ZnP-A34	7.05	7.41
D33-DP-ZnP-A35	6.88	6.03
D33-DP-ZnP-A36	7.43	7.51
D33-DP-ZnP-A37	6.99	6.12
D33-DP-ZnP-A38	6.88	6.12
D33-DP-ZnP-A39	6.02	5.98
D33-DP-ZnP-A40	8.64	8.57
D33-DP-ZnP-A41	6.23	5.57
D33-DP-ZnP-A42	7.25	6.59
D33-DP-ZnP-A43	6.29	6.95
D33-DP-ZnP-A44	7.64	8.42
D33-DP-ZnP-A45	6.32	5.71
D33-DP-ZnP-A46	7.59	8.12
D33-DP-ZnP-A47	6.16	7.18
D33-DP-ZnP-A48	7.11	6.71
D33-DP-ZnP-A49	6.93	6.42
D33-DP-ZnP-A50	6.18	5.89
D33-DP-ZnP-A51	6.8	6.92
D33-DP-ZnP-A52	6.37	5.67
D33-DP-ZnP-A53	6.18	6.39
D33-DP-ZnP-A54	7	6.33
D34-DP-ZnP-A1	4.92	4.97
D34-DP-ZnP-A2	4.81	4.84
D34-DP-ZnP-A3	5.38	5.23
D34-DP-ZnP-A4	7.95	7.9
D34-DP-ZnP-A5	6.45	7.18
D34-DP-ZnP-A6	5.96	6.39
D34-DP-ZnP-A7	5.29	5.84
D34-DP-ZnP-A8	6.21	6.96
D34-DP-ZnP-A9	7.3	8.41
D34-DP-ZnP-A10	4.91	4.5
D34-DP-ZnP-A11	5.42	5.61
D34-DP-ZnP-A12	5.88	5.99
D34-DP-ZnP-A13	5.76	5.54
D34-DP-ZnP-A14	5.82	5.63
D34-DP-ZnP-A15	5.41	5.56
D34-DP-ZnP-A16	5.88	6.01
D34-DP-ZnP-A17	5.99	5.9
D34-DP-ZnP-A18	4.98	5.47
D34-DP-ZnP-A19	6.31	5.97
D34-DP-ZnP-A20	4.95	5.88
D34-DP-ZnP-A21	3.57	3.9
D34-DP-ZnP-A22	5.16	5.68
D34-DP-ZnP-A23	5.97	6.1
D34-DP-ZnP-A24	4.95	5.34
D34-DP-ZnP-A25	4.83	5.45
D34-DP-ZnP-A26	5.31	5.74
D34-DP-ZnP-A27	3.02	3.28
D34-DP-ZnP-A28	3.81	5.46
D34-DP-ZnP-A29	8.66	8.9
D34-DP-ZnP-A30	4.94	5.02
D34-DP-ZnP-A31	4.77	5.23
D34-DP-ZnP-A32	5.17	5.56
D34-DP-ZnP-A33	5.11	5.32
D34-DP-ZnP-A34	4.42	4.83
D34-DP-ZnP-A35	6.32	6.15
D34-DP-ZnP-A36	4.56	5.01
D34-DP-ZnP-A37	3.66	4.1
D34-DP-ZnP-A38	3.79	4.03
D34-DP-ZnP-A39	5.47	5.71
D34-DP-ZnP-A40	6.64	7.2
D34-DP-ZnP-A41	3.26	3.37
D34-DP-ZnP-A42	4.27	3.93
D34-DP-ZnP-A43	4.14	4
D34-DP-ZnP-A44	4.71	5.47
D34-DP-ZnP-A45	3.32	3.23
D34-DP-ZnP-A46	4.63	5.17
D34-DP-ZnP-A47	4.16	4.1
D34-DP-ZnP-A48	4.1	4.8
D34-DP-ZnP-A49	5.66	6.17
D34-DP-ZnP-A50	4.06	3.51
D34-DP-ZnP-A51	5.12	5.97
D34-DP-ZnP-A52	5.52	5.56
D34-DP-ZnP-A53	4.3	4.44
D34-DP-ZnP-A54	4.23	3.81
D35-DP-ZnP-A2	8.21	7.16
D35-DP-ZnP-A3	8.02	6.98
D35-DP-ZnP-A4	8.39	7.1
D35-DP-ZnP-A5	8.66	7.62
D35-DP-ZnP-A6	8.29	7
D35-DP-ZnP-A7	8.44	6.64
D35-DP-ZnP-A8	8.1	7.82
D35-DP-ZnP-A9	8.57	8.9
D35-DP-ZnP-A10	7.11	6.57
D35-DP-ZnP-A11	7.5	7.61
D35-DP-ZnP-A12	8.1	8.22
D35-DP-ZnP-A13	8.14	7.36
D35-DP-ZnP-A14	7.78	7.76
D35-DP-ZnP-A15	7.96	7.25
D35-DP-ZnP-A16	8.46	8.16
D35-DP-ZnP-A17	7.6	7.45
D35-DP-ZnP-A18	7.73	6.26
D35-DP-ZnP-A19	7.32	6.48
D35-DP-ZnP-A20	5.35	5.51
D35-DP-ZnP-A21	6.36	5.16
D35-DP-ZnP-A22	7.98	7.95
D35-DP-ZnP-A23	8.52	8.26
D35-DP-ZnP-A24	7.13	7.22
D35-DP-ZnP-A25	7.74	6.03
D35-DP-ZnP-A26	7.53	7.77
D35-DP-ZnP-A27	7.53	6.14
D35-DP-ZnP-A28	5.18	5.55
D35-DP-ZnP-A29	7.07	7.71
D35-DP-ZnP-A30	8.21	7.13
D35-DP-ZnP-A31	7.12	7.16
D35-DP-ZnP-A32	7.4	7.35
D35-DP-ZnP-A33	6.59	6.49
D35-DP-ZnP-A34	6.54	6.1
D35-DP-ZnP-A35	8.04	7.77
D35-DP-ZnP-A36	8.3	6.41
D35-DP-ZnP-A37	8.11	6.95
D35-DP-ZnP-A38	7.62	6.89
D35-DP-ZnP-A39	7.37	7.06
D35-DP-ZnP-A40	8.96	7.49
D35-DP-ZnP-A41	7	6.1
D35-DP-ZnP-A42	6.26	5.34
D35-DP-ZnP-A43	5.51	4.89
D35-DP-ZnP-A44	8.48	8.22
D35-DP-ZnP-A45	6.5	5.59
D35-DP-ZnP-A46	8.27	8.07
D35-DP-ZnP-A47	5.74	5.07
D35-DP-ZnP-A48	8.35	7.06
D35-DP-ZnP-A49	8.42	8.18
D35-DP-ZnP-A50	6.57	6.33
D35-DP-ZnP-A51	7.88	7.04
D35-DP-ZnP-A52	7.75	7.88
D35-DP-ZnP-A53	6.34	4.85
D35-DP-ZnP-A54	5.93	4.97
D36-DP-ZnP-A1	7.55	6.75
D36-DP-ZnP-A2	7.47	6.65
D36-DP-ZnP-A3	7.17	6.57
D36-DP-ZnP-A4	7.95	7.82
D36-DP-ZnP-A5	7.51	7.82
D36-DP-ZnP-A6	7.02	6.92
D36-DP-ZnP-A7	7.09	6.77
D36-DP-ZnP-A8	7.16	8.18
D36-DP-ZnP-A9	7.81	9.25
D36-DP-ZnP-A10	6.62	6.23
D36-DP-ZnP-A11	6.22	7.03
D36-DP-ZnP-A12	6.8	7.51
D36-DP-ZnP-A13	7.32	7.08
D36-DP-ZnP-A14	6.57	6.72
D36-DP-ZnP-A15	6.75	6.96
D36-DP-ZnP-A16	6.88	7
D36-DP-ZnP-A17	6.79	7.26
D36-DP-ZnP-A18	6.29	5.65
D36-DP-ZnP-A19	6.6	6.28
D36-DP-ZnP-A20	5.4	6.79
D36-DP-ZnP-A21	5.87	5.46
D36-DP-ZnP-A22	6.43	5.99
D36-DP-ZnP-A23	7.02	7.3
D36-DP-ZnP-A24	5.76	5.61
D36-DP-ZnP-A25	6.28	5.63
D36-DP-ZnP-A26	6.42	6.21
D36-DP-ZnP-A27	5.54	5.3
D36-DP-ZnP-A28	4.72	5.94
D36-DP-ZnP-A29	7.85	8.69
D36-DP-ZnP-A30	7.53	6.77
D36-DP-ZnP-A31	5.69	5.57
D36-DP-ZnP-A32	5.99	5.61
D36-DP-ZnP-A33	5.74	5.62
D36-DP-ZnP-A34	6.66	6.46
D36-DP-ZnP-A35	7	7.19
D36-DP-ZnP-A36	6.89	6.21
D36-DP-ZnP-A37	6.67	5.78
D36-DP-ZnP-A38	6.35	5.75
D36-DP-ZnP-A39	6.35	6.79
D36-DP-ZnP-A40	8.12	7.92
D36-DP-ZnP-A41	6.05	5.47
D36-DP-ZnP-A42	6.29	5.7
D36-DP-ZnP-A43	5.89	6.1
D36-DP-ZnP-A44	7.28	7.76
D36-DP-ZnP-A45	6.12	5.57
D36-DP-ZnP-A46	7.14	7.55
D36-DP-ZnP-A47	5.83	6.33
D36-DP-ZnP-A48	6.7	6.07
D36-DP-ZnP-A49	6.89	7.66
D36-DP-ZnP-A50	6.85	5.96
D36-DP-ZnP-A51	6.5	6.68
D36-DP-ZnP-A52	6.3	6.88
D36-DP-ZnP-A53	5.77	5.41
D36-DP-ZnP-A54	6.32	5.73
D37-DP-ZnP-A1	7.51	7.21
D37-DP-ZnP-A2	7.48	7.2
D37-DP-ZnP-A3	7.51	6.92
D37-DP-ZnP-A4	7.84	7
D37-DP-ZnP-A5	7.54	6.95
D37-DP-ZnP-A6	7.36	6.17
D37-DP-ZnP-A7	7.73	6.68
D37-DP-ZnP-A8	7.47	7.68
D37-DP-ZnP-A9	8.52	9.03
D37-DP-ZnP-A10	7	6.54
D37-DP-ZnP-A11	6.31	6.17
D37-DP-ZnP-A12	7.11	7.26
D37-DP-ZnP-A13	7.58	7.49
D37-DP-ZnP-A14	6.65	6.2
D37-DP-ZnP-A15	6.95	6.54
D37-DP-ZnP-A16	6.96	6.63
D37-DP-ZnP-A17	7.16	7.19
D37-DP-ZnP-A18	6.66	5.39
D37-DP-ZnP-A19	6.91	5.89
D37-DP-ZnP-A20	5.44	6.31
D37-DP-ZnP-A21	5.82	4.84
D37-DP-ZnP-A22	6.28	6.04
D37-DP-ZnP-A23	7.25	6.97
D37-DP-ZnP-A24	5.57	5.52
D37-DP-ZnP-A25	6.59	5.27
D37-DP-ZnP-A26	6.21	6.15
D37-DP-ZnP-A27	5.6	4.74
D37-DP-ZnP-A28	4.21	5.24
D37-DP-ZnP-A29	7.57	8.15
D37-DP-ZnP-A30	7.46	7.1
D37-DP-ZnP-A31	5.62	5.77
D37-DP-ZnP-A32	5.91	5.8
D37-DP-ZnP-A33	5.39	5.51
D37-DP-ZnP-A34	6.15	6.27
D37-DP-ZnP-A35	7.33	7.01
D37-DP-ZnP-A36	7.39	6.64
D37-DP-ZnP-A37	6.56	5.57
D37-DP-ZnP-A38	6.42	5.39
D37-DP-ZnP-A39	6.42	6.16
D37-DP-ZnP-A40	8.36	7.71
D37-DP-ZnP-A41	6.07	4.98
D37-DP-ZnP-A42	6.49	5.62
D37-DP-ZnP-A43	5.56	5.65
D37-DP-ZnP-A44	6.88	7.4
D37-DP-ZnP-A45	6.16	5.17
D37-DP-ZnP-A46	6.81	7.32
D37-DP-ZnP-A47	5.5	5.52
D37-DP-ZnP-A48	6.57	5.7
D37-DP-ZnP-A49	7	7.08
D37-DP-ZnP-A50	6.08	6
D37-DP-ZnP-A51	6.73	6.24
D37-DP-ZnP-A52	6.48	6.18
D37-DP-ZnP-A53	6.22	5.32
D37-DP-ZnP-A54	6.44	5.59
D38-DP-ZnP-A1	9.12	9.12
D38-DP-ZnP-A2	9.02	9.12
D38-DP-ZnP-A3	9	9.12
D38-DP-ZnP-A4	8.92	8.47
D38-DP-ZnP-A5	8.97	8.75
D38-DP-ZnP-A6	8.71	8.18
D38-DP-ZnP-A7	9.19	8.76
D38-DP-ZnP-A8	8.67	8.92
D38-DP-ZnP-A9	9.46	9.64
D38-DP-ZnP-A10	8.46	8.64
D38-DP-ZnP-A11	7.25	7.28
D38-DP-ZnP-A12	8.14	8.11
D38-DP-ZnP-A13	8.98	8.96
D38-DP-ZnP-A14	7.47	7.26
D38-DP-ZnP-A15	8.14	7.98
D38-DP-ZnP-A16	8.02	7.7
D38-DP-ZnP-A17	8.13	8.24
D38-DP-ZnP-A18	7.89	6.62
D38-DP-ZnP-A19	7.98	7.84
D38-DP-ZnP-A20	5.95	6.89
D38-DP-ZnP-A21	6.72	5.51
D38-DP-ZnP-A22	7.54	6.87
D38-DP-ZnP-A23	8.3	8.15
D38-DP-ZnP-A24	6.51	5.89
D38-DP-ZnP-A25	7.83	6.5
D38-DP-ZnP-A26	7.13	7.07
D38-DP-ZnP-A27	6.27	6.24
D38-DP-ZnP-A28	5.04	5.74
D38-DP-ZnP-A29	7.73	8.61
D38-DP-ZnP-A30	9.11	9.13
D38-DP-ZnP-A31	6.42	6.23
D38-DP-ZnP-A32	6.77	6.23
D38-DP-ZnP-A33	6.01	5.89
D38-DP-ZnP-A34	7.71	8.45
D38-DP-ZnP-A35	8.38	8.39
D38-DP-ZnP-A36	8.84	9.01
D38-DP-ZnP-A37	7.82	7.28
D38-DP-ZnP-A38	7.78	7.28
D38-DP-ZnP-A39	7.37	8
D38-DP-ZnP-A40	9.85	9.37
D38-DP-ZnP-A41	6.88	5.86
D38-DP-ZnP-A42	7.96	7.52
D38-DP-ZnP-A43	6.77	7.33
[truncated: 1,086 more rows]
