# Supplementary material for: Advanced High‐Throughput Rational Design of Porphyrin‐Sensitized Solar Cells Using Interpretable Machine Learning
Source: Adv Sci (Weinh). 2024 Sep 24;11(43):2407235. doi: 10.1002/advs.202407235 (PMC11578383; doi:10.1002/advs.202407235)
Supplement: Supplementary file 3 — Supporting Information [file ADVS-11-2407235-s002.csv]

ZnP_Dye_index	PCE	EH-2	EH-1	EH	EL	EL+1	EL+2	dEL-H-2	dEL+1-H-2	dEL+2-H-2	dEL-H-1	dEL+1-H-1	dEL+2-H-1	dEL-H	dEL+1-H	dEL+2-H	DM	DU	DOF_core	D_NC	Pi_NC	A_NC	Dz_ave	tilt_ave	lambda D-pi-A	f D-pi-A	lambda q	f q	lambda b	f b	d_pi_a_LHE	q_LHE	b_LHE	LHE_integ	JSC_integ	D-pi-A eddm	q eddm	b eddm	tes D-pi-A	tes Q	tes B	Ginj	Eb	dS-I	lambda h	lambda e	lambda t	kinject
1	5.11	-5.22867051	-5.218330178	-4.984856366	-2.416916548	-2.33609869	-2.154870766	2.811753962	2.89257182	3.073799744	2.80141363	2.882231488	3.063459412	2.567939818	2.648757676	2.8299856	0.520146	54	387	6	12	0	21.96514428	42.22282015	0	0	571.6455024	0.2083	423.5590087	1.3649	0	0.440169849	0.9668797	227.0581932	11.13949413	0	3	7	0	2.35E-08	1.97E-09	-1.184320151	0.398763301	-0.640375202	4.565131612	4.197411045	8.762542658	0.02536033
2	8.02	-5.158465098	-5.044721446	-4.674374292	-2.83814902	-2.27895475	-2.261811568	2.320316078	2.879510348	2.89665353	2.206572426	2.765766696	2.782909878	1.836225272	2.395419542	2.412562724	3.917882	60	543	16	48	0	27.15028423	14.25824771	758.8236307	0.1412	655.1690605	0.9428	444.7384784	1.2938	0.512675594	0.636705689	0.913516711	293.3316908	20.27321391	1	1	0	6.11E-08	6.82E-09	2.29E-09	-0.959734017	0.202116963	-0.43139165	7.661890995	4.527481042	12.18937204	0.00602638
3	5.11	-6.146238918	-5.451531876	-5.045809902	-2.806039568	-2.35514667	-1.723570076	3.34019935	3.791092248	4.422668842	2.645492308	3.096385206	3.7279618	2.239770334	2.690663232	3.322239826	4.084223	38	390	0	16	0	21.27430989	13.30010562	636.1099636	0.9485	0	0	439.1308104	1.6008	0.600629477	0	0.946906512	290.9327809	18.22041782	1	0	4	6.39E-09	0	1.81E-09	-0.903538593	0.290421839	-1.116574702	2.341237944	2.556473703	4.897711647	0.12823976
4	7.83	-5.890451758	-5.459423182	-5.032204202	-2.819917382	-2.36331009	-1.767108316	3.070534376	3.527141668	4.123343442	2.6395058	3.096113092	3.692314866	2.21228682	2.668894112	3.265095886	3.922493	41	408	0	16	0	21.27276254	13.30010562	646.1211789	1.0325	464.2733309	0.3757	432.4376304	1.4516	0.630940976	0.617268127	0.934241587	299.5075016	19.42272617	1	2	2	6.06E-09	8.60E-09	1.93E-09	-0.886940442	0.293142176	-1.040654896	2.565886345	2.58471163	5.150597975	0.115336489
5	6.62	-5.503777764	-5.456702042	-4.992747672	-2.830257714	-2.361133178	-1.980173578	2.67352005	3.142644586	3.523604186	2.626444328	3.095568864	3.476528464	2.162489958	2.631614494	3.012574094	3.91465	44	426	0	16	0	21.27072859	13.30010562	662.9107256	1.1037	472.6448346	0.5431	435.2002282	1.3854	0.65190451	0.646379231	0.930892635	305.0249489	20.67344672	1	1	4	5.97E-09	6.17E-09	2.05E-09	-0.877790776	0.29195151	-0.916298798	2.596634311	2.63679492	5.233429231	0.111399027
6	8.26	-5.865145156	-5.458334726	-5.033292658	-2.82318275	-2.36194952	-1.773639052	3.041962406	3.503195636	4.091506104	2.635151976	3.096385206	3.684695674	2.210109908	2.671343138	3.259653606	4.090913	44	426	0	16	0	24.06506453	13.30010562	647.3694288	1.1119	467.3358199	0.3745	432.9510529	1.5494	0.657589567	0.640117912	0.938701826	306.4790999	20.13959595	1	2	2	5.65E-09	8.74E-09	1.81E-09	-0.882151515	0.294665735	-1.024872284	2.589731707	2.620479672	5.210211379	0.112488949
7	10.06	-5.584323508	-5.45724627	-4.970978552	-2.83814902	-2.360316836	-1.926295006	2.746174488	3.224006672	3.658028502	2.61909725	3.096929434	3.530951264	2.132829532	2.610661716	3.044683546	4.255923	46	432	0	16	0	24.03329999	13.30010562	672.9128522	1.3609	471.9970801	0.6614	434.1943373	1.1165	0.727092468	0.756649711	0.932604398	367.5177831	23.58906916	2	1	5	4.99E-09	5.05E-09	2.53E-09	-0.871756352	0.290094628	-0.867046164	2.616087105	2.528235776	5.144322881	0.115640392
8	6.3	-5.99058971	-5.452076104	-5.027850378	-2.815563558	-2.355418784	-1.746699766	3.175026152	3.635170926	4.243889944	2.636512546	3.09665732	3.705376338	2.21228682	2.672431594	3.281150612	4.311482	42	420	0	16	0	24.03595676	13.30010562	645.6837465	1.1638	591.6123158	0.0002	453.9051547	1.1627	0.673072555	0.655785114	0.947521484	316.5618884	20.56549478	1	1	1	5.37E-09	2.62E-05	2.66E-09	-0.892594432	0.29184201	-1.048274088	2.345630511	2.521333171	4.866963682	0.129904009
9	8	-5.852355798	-5.444184798	-4.990298646	-2.802502086	-2.34834382	-1.740985372	3.049853712	3.504011978	4.111370426	2.641682712	3.095840978	3.703199426	2.18779656	2.641954826	3.249313274	4.537616	43	423	0	16	0	23.99880081	13.30010562	652.6514345	1.2508	465.0744327	0.6117	431.3393857	1.2521	0.699259576	0.675061361	0.939939154	325.3148604	21.6153791	1	2	3	5.10E-09	5.30E-09	2.23E-09	-0.90964355	0.287854364	-0.982150386	2.219501101	2.486820149	4.70632125	0.138956528
10	7.4	-5.696434476	-5.44091943	-4.965536272	-2.789712728	-2.345078452	-1.733094066	2.906721748	3.351356024	3.96334041	2.651206702	3.095840978	3.707825364	2.175823544	2.62045782	3.232442206	6.054468	42	420	0	16	0	24.04073507	13.30010562	656.6611568	1.1319	490.6572995	0.1481	434.1791323	1.4618	0.663504638	0.833985894	0.933830853	311.3164766	20.70791423	1	2	4	5.71E-09	2.44E-08	1.93E-09	-0.922804446	0.287482826	-0.92119685	2.792417275	2.503762906	5.296180181	0.108505841
11	6.79	-5.413980144	-5.4014629	-4.894786632	-2.674064278	-2.350248618	-1.632956114	2.739915866	3.063731526	3.78102403	2.727398622	3.051214282	3.768506786	2.220722354	2.544538014	3.261830518	4.551525	40	438	16	16	0	18.70509932	13.30010562	674.7071888	0.5123	510.2860148	0.0972	440.4724777	1.4821	0.410396895	0.675971821	0.936660739	259.4232754	15.64166595	3	1	7	1.33E-08	4.02E-08	1.96E-09	-0.943047647	0.382888075	-0.843372246	4.833705679	3.246734154	8.080439832	0.03375828
12	6.91	-5.419694538	-5.38513606	-4.89124915	-2.708350642	-2.35650724	-1.895818238	2.711343896	3.063187298	3.5238763	2.676785418	3.02862882	3.489317822	2.182898508	2.53474191	2.995430912	4.562348	43	456	16	16	0	17.99505972	22.85823111	685.07124	0.5793	473.0957111	0.5037	440.8483609	0.9378	0.455422597	0.546805806	0.897085812	274.7695534	17.27714899	3	10	3	1.21E-08	6.66E-09	3.11E-09	-0.918781585	0.372867773	-0.815616618	4.865708663	4.170428137	9.0361368	0.022611407
13	1.86	-5.418061854	-5.307311456	-4.866214662	-2.735562042	-2.355418784	-2.142081408	2.682499812	3.06264307	3.275980446	2.571749414	2.951892672	3.165230048	2.13065262	2.510795878	2.724133254	4.126004	46	474	16	16	0	15.6308405	44.3013912	699.0932789	0.6834	493.0769259	0.332	398.4195926	0.9319	0.522560612	0.683087507	0.861199912	283.4130452	18.79265188	2	1	0	1.07E-08	1.10E-08	2.55E-09	-0.907511445	0.356926513	-0.71983249	4.897084138	4.973012787	9.870096925	0.015938437
14	10.41	-5.354115064	-5.339420908	-4.873833854	-2.993254	-2.363037976	-2.29392102	2.360861064	2.991077088	3.060194044	2.346166908	2.976382932	3.045499888	1.880579854	2.510795878	2.579912834	4.7874	45	366	12	48	0	20.77747355	30.09611468	781.5936015	0.8765	469.5481652	0.4227	423.3276189	0.7198	0.60895808	0.796552171	0.864548066	341.0262225	24.47429665	3	0	1	1.04E-08	7.82E-09	3.73E-09	-0.712668386	0.294077614	-0.812623364	4.134032586	4.024845933	8.158878519	0.032665925
15	9.73	-5.33751611	-5.194384146	-4.695871298	-2.785903132	-2.44630486	-2.247117412	2.551612978	2.89121125	3.090398698	2.408481014	2.748079286	2.947266734	1.909968166	2.249566438	2.448753886	11.251245	50	390	2	48	0	31.7864528	16.46678512	752.3769222	1.9252	474.2901687	0.5129	388.4703378	0.7632	0.842199264	0.778862626	0.807697792	346.28153	30.39739597	2	3	1	4.41E-09	6.57E-09	2.96E-09	-0.952238796	0.261858072	-0.564183282	2.451679617	3.551703769	6.003383386	0.080659661
16	6.97	-5.698339274	-5.323638296	-4.865942548	-2.872707498	-2.378548474	-2.301268098	2.825631776	3.3197908	3.397071176	2.450930798	2.945089822	3.022370198	1.99323505	2.487394074	2.56467445	4.754421	58	408	0	48	0	30.44616686	16.46678512	731.3838663	2.0938	505.5626856	0.2362	456.7982942	0.6186	0.861694639	0.761417869	0.844029633	339.1181454	30.03982188	1	1	1	3.83E-09	1.62E-08	5.06E-09	-0.829473576	0.297818926	-0.677110592	2.303587375	3.25112672	5.554714095	0.097357318
17	9.51	-5.38241492	-5.199010084	-4.705667402	-2.804406884	-2.290655652	-2.185619648	2.578008036	3.091759268	3.196795272	2.3946032	2.908354432	3.013390436	1.901260518	2.41501175	2.520047754	10.371537	50	390	2	48	0	32.12987219	13.30010562	760.4059676	1.7462	549.3561656	0.2862	423.4577445	0.9534	0.818467038	0.599392536	0.903865115	331.8512584	29.90911622	2	2	6	4.96E-09	1.58E-08	2.82E-09	-0.925040474	0.270552642	-0.520645042	3.470755044	2.809987541	6.280742585	0.071803133
18	6.7	-5.40690518	-5.321733498	-4.876010766	-2.872707498	-2.362765862	-2.31432957	2.534197682	3.044139318	3.09257561	2.449026	2.958967636	3.007403928	2.003303268	2.513244904	2.561681196	4.261802	58	408	0	48	0	30.76584581	13.30010562	728.8471754	2.0338	553.5255726	0.2159	434.4073193	1.4895	0.85737985	0.594272428	0.916894105	343.1865288	29.743006	1	1	5	3.92E-09	2.13E-08	1.90E-09	-0.825306111	0.301986391	-0.64772228	3.16327539	3.116839687	6.280115077	0.07182203
19	7.12	-5.462144322	-5.36336694	-4.775056472	-2.915157282	-2.339908286	-2.270247102	2.54698704	3.122236036	3.19189722	2.448209658	3.023458654	3.093119838	1.85989919	2.435148186	2.50480937	16.510198	41	333	2	48	0	23.68605011	31.53249636	752.5595934	1.6306	532.1210001	0.1886	459.3027821	1.3986	0.787023958	0.639470009	0.894773136	326.9978456	28.48035666	16	9	7	5.21E-09	2.25E-08	2.26E-09	-0.872653571	0.212189147	-0.779153342	2.839480488	4.219373878	7.058854366	0.051812281
20	7.37	-5.450171306	-5.387040858	-4.79056697	-3.00413856	-2.336642918	-2.289567196	2.446032746	3.113528388	3.16060411	2.382902298	3.05039794	3.097473662	1.78642841	2.453924052	2.500999774	16.194049	40	324	2	48	0	19.23225173	48.1008581	780.8060521	1.6761	542.671655	0.1862	462.7311824	1.378	0.796955708	0.613429784	0.864634079	318.0668254	29.65810303	14	7	3	5.45E-09	2.37E-08	2.33E-09	-0.797535474	0.198325966	-0.77153415	2.77296448	4.243846748	7.016811229	0.052733872
21	7.63	-5.396836962	-5.370714018	-4.759001746	-2.942096568	-2.274600926	-2.262355796	2.454740394	3.122236036	3.134481166	2.42861745	3.096113092	3.108358222	1.816905178	2.48440082	2.49664595	18.019771	41	342	2	48	0	19.60082355	47.28405177	771.5737943	1.7838	533.6785168	0.2213	464.5168522	1.3561	0.814963611	0.649275653	0.849389058	319.1974147	29.84039685	11	7	1	5.00E-09	1.93E-08	2.39E-09	-0.848103121	0.209800311	-0.714934438	2.72401874	4.384408876	7.108427616	0.050746299
22	9.53	-5.424320476	-5.346223758	-4.74430759	-2.705629502	-2.253920262	-1.792142804	2.718690974	3.170400214	3.632177672	2.640594256	3.092303496	3.554080954	2.038678088	2.490387328	2.952164786	10.666148	37	309	2	48	0	20.0960499	42.97593513	690.5658517	1.4333	492.5871792	0.3452	435.0322562	1.6466	0.74268637	0.762448067	0.906285644	319.0762477	23.98345866	3	2	2	4.99E-09	1.05E-08	1.72E-09	-1.051321309	0.243049189	-0.747316004	2.802457427	3.1243698	5.926827227	0.083291157
23	9.21	-5.399013874	-5.328536348	-4.731246118	-2.859646026	-2.358684152	-2.238409764	2.539367848	3.040329722	3.16060411	2.468890322	2.969852196	3.090126584	1.871600092	2.372561966	2.492836354	10.963083	44	351	2	48	0	29.61088737	14.25824771	761.3398404	1.3835	596.1925034	0.2222	470.3319032	0.9275	0.74332813	0.571389849	0.863703931	316.5888383	27.56239728	1	1	0	6.28E-09	2.40E-08	3.58E-09	-0.897461503	0.242892471	-0.71983249	2.67319047	3.999745553	6.672936023	0.060913933
24	3.84	-5.415340714	-5.377788982	-4.919549006	-3.012574094	-2.36194952	-2.315962254	2.40276662	3.053391194	3.09937846	2.365214888	3.015839462	3.061826728	1.906974912	2.557599486	2.603586752	7.52431	42	345	12	48	0	18.26845472	20.10649102	764.0610896	0.6348	484.7298186	0.2688	411.333664	0.9415	0.492790973	0.674428192	0.889839892	305.86558	20.0708611	4	0	1	1.38E-08	1.31E-08	2.69E-09	-0.703357875	0.284068031	-0.921468964	4.326678003	4.285889885	8.612567887	0.027006511
25	10.17	-5.437654062	-5.330985374	-4.74022588	-2.649846132	-2.241403018	-1.637854166	2.78780793	3.196251044	3.799799896	2.681139242	3.089582356	3.693131208	2.090379748	2.498822862	3.102371714	10.54597	38	318	2	48	0	25.4006449	13.30010562	675.5895434	1.3514	486.5941641	0.3399	426.4875409	1.4623	0.724085093	0.774011967	0.921528945	317.7842775	22.69501794	2	1	5	5.06E-09	1.04E-08	1.86E-09	-1.095208093	0.254945775	-0.759833248	2.859560792	2.812497579	5.672058371	0.092682495
26	2.55	-5.35112181	-5.319556586	-4.871112714	-2.954613812	-2.353241872	-2.290655652	2.396507998	2.997879938	3.060466158	2.364942774	2.966314714	3.028900934	1.916498902	2.517870842	2.580457062	3.230379	45	366	12	48	0	16.43547663	51.65783855	754.9424162	0.8535	462.0930752	0.4575	422.822334	0.6866	0.599423308	0.716610055	0.836576519	282.2569146	22.76959717	2	0	1	1.00E-08	7.00E-09	3.90E-09	-0.771396666	0.273989522	-0.803371488	4.35491593	3.817140289	8.172056219	0.032485908
27	2.8	-6.17426666	-5.349489126	-5.209078302	-2.334466006	-2.316778596	-1.881396196	3.839800654	3.857488064	4.292870464	3.01502312	3.03271053	3.46809293	2.874612296	2.892299706	3.327682106	3.162055	37	333	3	6	0	16.53572276	8.484748391	0	0	534.4376612	0.0109	397.3342937	1.6873	0	0.071419024	0.958006341	132.3847159	4.773255463	0	0	1	0	3.93E-07	1.40E-09	-1.111117467	0.554416527	-1.355762908	1.989832624	4.485437906	6.47527053	0.066178318
28	4.1	-6.025420302	-5.346495872	-5.04635413	-2.833250968	-2.343989996	-1.586152506	3.192169334	3.681430306	4.439267796	2.513244904	3.002505876	3.760343366	2.213103162	2.702364134	3.460201624	4.141219	38	327	3	6	0	13.68326516	55.98245383	641.1759477	0.4958	498.4890359	0.3658	461.5426163	1.0483	0.439602455	0	0.80402535	244.3288118	14.50515728	3	2	1	1.24E-08	1.02E-08	3.05E-09	-0.887592401	0.279156631	-1.125554464	2.749119119	4.438374694	7.187493813	0.049091323
29	0.3	-6.168280152	-5.424320476	-5.14567574	-2.782909878	-2.398140682	-1.392135224	3.385370274	3.77013947	4.776144928	2.641410598	3.026179794	4.032185252	2.362765862	2.747535058	3.753540516	6.02099	35	309	3	6	0	14.15401415	47.9633	668.1982916	0.0895	476.5690076	0.2131	445.2655522	1.5696	0.09752643	0.172598985	0.876606466	183.5825508	8.93703159	1	0	0	7.48E-08	1.60E-08	1.89E-09	-0.710060821	0.507029301	-1.24637308	4.058103936	3.793922437	7.852026373	0.037151747
30	1.1	-5.904329572	-5.285270222	-4.82594179	-2.563585994	-2.287662398	-1.524382628	3.340743578	3.616667174	4.379946944	2.721684228	2.997607824	3.760887594	2.262355796	2.538279392	3.301559162	6.021526	38	312	1	6	0	15.86121105	19.12730808	633.5421207	0.4825	0	0	457.911778	1.1646	0.430532151	0	0.851278075	239.9805775	14.27672688	1	0	1	1.25E-08	0	2.70E-09	-1.131307712	0.305106294	-0.883917232	3.293797365	3.040283528	6.334080893	0.070214912
31	3.6	-5.130165242	-5.128532558	-4.920637462	-2.788896386	-2.320588192	-2.317322824	2.341268856	2.80957705	2.812842418	2.339636172	2.807944366	2.811209734	2.131741076	2.60004927	2.603314638	9.691536	64	468	0	0	0	18.92219486	47.53244446	657.427186	0.1646	484.2375918	0.1415	420.7417979	2.2349	0.321474195	0.823859157	0.978762511	254.1251742	13.56841524	27	1	2	3.94E-08	2.48E-08	1.19E-09	-0.965502975	0.245600639	-0.574795728	5.257274591	7.57905974	12.83633433	0.004594422
32	3.1	-6.307058292	-5.387312972	-5.24771849	-2.430522248	-2.339908286	-1.638398394	3.876536044	3.967150006	4.668659898	2.956790724	3.047404686	3.748914578	2.817196242	2.907810204	3.609320096	4.036257	33	306	3	6	0	14.16768944	35.25073394	0	0	540.0008406	0.0374	401.5942507	1.367	0	0.096885777	0.950763849	138.314027	5.267270333	0	1	2	0	1.17E-07	1.77E-09	-1.048574232	0.52090352	-1.390865614	2.7742195	4.722636497	7.496855997	0.043118467
33	4.5	-5.126083532	-5.12254605	-4.906759648	-2.70209202	-2.312152658	-2.30344501	2.423991512	2.813930874	2.822638522	2.42045403	2.810393392	2.81910104	2.204667628	2.59460699	2.603314638	8.79454	64	468	0	0	0	14.25290064	64.55855153	637.7459648	0.1866	476.7889287	0.1901	423.1975732	1.7305	0.365413324	0.842874967	0.971177312	255.4093238	13.42396681	28	3	2	3.27E-08	1.79E-08	1.55E-09	-1.037588209	0.260319771	-0.551938152	5.260412138	6.420677204	11.68108934	0.007458055
34	9.34	-5.459151068	-5.400918672	-4.768253622	-2.713248694	-2.306438264	-1.668875162	2.745902374	3.152712804	3.790275906	2.687669978	3.094480408	3.73204351	2.055004928	2.461815358	3.09937846	10.646982	38	414	2	6	0	25.39217825	13.30010562	685.7532799	1.343	490.5214156	0.3598	427.8119907	1.469	0.723725445	0.775157334	0.929176262	324.8672954	23.3862639	2	1	4	5.25E-09	1.00E-08	1.87E-09	-1.039976883	0.246774423	-0.762554388	2.821282712	2.653737676	5.475020387	0.100665931
35	2.4	-6.339439858	-5.381598578	-5.066490566	-2.616648224	-2.316506482	-1.601663004	3.722791634	4.022933376	4.737776854	2.764950354	3.065092096	3.779935574	2.449842342	2.749984084	3.464827562	5.843187	36	456	8	16	0	18.78595099	13.30010562	0	0	592.4604244	0.5373	437.9983503	1.7756	0	0.450846505	0.946802897	243.5041306	13.00859383	0	2	4	0	9.79E-09	1.62E-09	-1.026476236	0.35687554	-1.162561968	3.354038278	3.072914021	6.426952299	0.067532915
36	6	-5.41915031	-5.388401428	-4.928800882	-2.688214206	-2.353513986	-1.637854166	2.730936104	3.065636324	3.781296144	2.700187222	3.034887442	3.750547262	2.240586676	2.575286896	3.290946716	3.985009	40	492	8	16	0	18.7081551	13.30010562	674.9643041	0.4317	549.3805079	0.12	438.2460606	1.6519	0.371842942	0.465764901	0.940440583	250.6297218	14.85705687	3	2	6	1.58E-08	3.77E-08	1.74E-09	-0.908333308	0.403452486	-0.927183358	4.135287604	3.167667955	7.30295556	0.046771005
37	6.76	-5.415612828	-5.388945656	-4.917644208	-2.68440461	-2.350520732	-1.636221482	2.731208218	3.065092096	3.779391346	2.704541046	3.038424924	3.752724174	2.233239598	2.567123476	3.281422726	4.122817	40	438	12	16	0	18.70803832	13.30010562	676.7696125	0.4312	548.4570159	0.1152	438.5095601	1.6027	0.369687503	0.464783881	0.939300665	250.19299	14.85316363	3	2	7	1.59E-08	3.91E-08	1.80E-09	-0.914589357	0.401006033	-0.923645876	4.107677187	3.185238222	7.292915409	0.046968342
38	8.32	-5.37153036	-5.268399154	-4.870568486	-2.722228456	-2.281403776	-1.683841432	2.649301904	3.090126584	3.687688928	2.546170698	2.986995378	3.584557722	2.14834003	2.58916471	3.186727054	8.847733	47	378	12	32	0	25.4119727	13.30010562	664.3315277	1.2942	487.1868954	0.2052	439.0841556	1.4424	0.706708591	0.832694694	0.945368622	310.9987986	21.85305407	2	1	6	5.11E-09	1.73E-08	2.00E-09	-0.995969452	0.281802092	-0.712485412	4.074419184	2.676328018	6.750747202	0.058958384
39	8.28	-5.375339956	-5.268399154	-4.871112714	-2.725493824	-2.282492232	-1.685474116	2.649846132	3.092847724	3.68986584	2.54290533	2.985906922	3.582925038	2.14561889	2.588620482	3.185638598	8.779167	47	486	12	32	0	25.41052266	13.30010562	665.0442151	1.2787	487.4550541	0.2086	439.1619191	1.3685	0.702392968	0.827722749	0.941524142	308.731751	21.73395101	2	1	6	5.18E-09	1.71E-08	2.11E-09	-0.993424969	0.281081207	-0.712213298	4.061868993	2.664405337	6.72627433	0.059566571
40	6.46	-5.36880922	-5.250983858	-4.858323356	-2.905089064	-2.41365118	-2.277866294	2.463720156	2.95515804	3.090942926	2.345894794	2.837332678	2.973117564	1.953234292	2.444672176	2.580457062	8.056262	53	411	12	32	0	29.62388428	14.25824771	733.0270368	1.4551	460.5140327	0.3492	426.4582018	0.8424	0.758324108	0.832311386	0.921972049	324.70407	26.91802723	1	1	0	5.54E-09	9.10E-09	3.24E-09	-0.833292284	0.261618652	-0.68717881	3.655242837	3.700423522	7.355666359	0.045748509
41	7.5	-5.372618816	-5.250167516	-4.85859547	-2.906993862	-2.416100206	-2.27895475	2.465624954	2.95651861	3.093664066	2.343173654	2.83406731	2.971212766	1.951601608	2.442495264	2.57964072	7.968567	53	519	12	32	0	29.62208158	14.25824771	733.7211091	1.4425	487.8386505	0.3247	427.1634557	0.8361	0.755190759	0.824438703	0.918287604	322.4744137	26.79549891	1	1	0	5.59E-09	1.10E-08	3.27E-09	-0.831419966	0.261586172	-0.686090354	3.659635404	3.704188579	7.363823983	0.045592276
42	5.34	-5.402279242	-5.306223	-4.74974987	-2.65991435	-2.344806338	-1.627513834	2.742364892	3.057472904	3.774765408	2.64630865	2.961416662	3.678709166	2.08983552	2.404943532	3.122236036	5.32308	40	444	2	32	0	18.70622821	13.30010562	727.0520906	0.4554	556.307233	0.1353	436.6870703	1.0231	0.377184504	0.414070236	0.93724904	247.4055453	16.32090756	3	1	2	1.74E-08	3.43E-08	2.79E-09	-0.955767542	0.384318108	-0.750853486	4.311617775	3.359685863	7.671303638	0.040076768
43	5.65	-5.159009326	-4.989482304	-4.54566437	-2.68168347	-2.358956266	-1.63812628	2.477325856	2.80005306	3.520883046	2.307798834	2.630526038	3.351356024	1.8639809	2.186708104	2.90753809	4.393655	56	696	16	16	0	18.70375634	13.30010562	822.0673187	0.3066	584.6380582	0.307	432.8150283	1.2877	0.283935058	0.414672539	0.944765643	255.3998855	17.20944643	3	1	3	3.30E-08	1.67E-08	2.18E-09	-0.962727913	0.355588617	-0.448262718	5.843995974	3.345880654	9.189876628	0.021199631
44	4.38	-5.424320476	-5.179962104	-4.758457518	-2.751888882	-2.332561208	-1.687923142	2.672431594	3.091759268	3.736397334	2.428073222	2.847400896	3.492038962	2.006568636	2.42589631	3.070534376	8.064936	46	480	2	16	0	25.40691217	13.30010562	712.962582	1.0737	582.5503595	0.1352	433.5566423	1.7514	0.654752814	0.50618146	0.956546963	311.4546259	23.00769693	2	2	5	7.10E-09	3.76E-08	1.61E-09	-0.980764191	0.267346927	-0.628402186	3.718621297	2.661895299	6.380516596	0.068860858
45	5.01	-5.393027366	-5.299692264	-5.067034794	-2.403582962	-2.358412038	-1.456354128	2.989444404	3.034615328	3.936673238	2.896109302	2.941280226	3.843338136	2.663451832	2.708622756	3.610680666	1.518938	60	420	0	0	0	19.93565854	19.12730808	0	0	559.2430898	0.1817	416.4176564	1.044	0	0.290739123	0.951473781	185.4345207	8.378478358	0	1	2	0	2.58E-08	2.49E-09	-1.150247856	0.446169182	-0.890720082	2.892818795	3.603159549	6.495978344	0.065606126
46	8.6	-5.357108318	-5.2790116	-4.801179416	-2.711343896	-2.267525962	-1.684113546	2.645764422	3.089582356	3.672994772	2.567667704	3.011485638	3.594898054	2.08983552	2.533653454	3.11706587	5.375926	46	384	0	48	0	25.39830927	13.30010562	685.4878809	1.3534	496.2941038	0.203	431.9254242	1.0659	0.720873766	0.767736377	0.941356135	312.3703636	23.15718757	2	1	3	5.20E-09	1.82E-08	2.62E-09	-1.007751179	0.280904925	-0.667042374	4.526226024	2.850148149	7.376374173	0.045352958
47	8.7	-5.339420908	-5.12254605	-4.641176384	-2.685493066	-2.250110666	-1.666970364	2.653927842	3.089310242	3.672450544	2.437052984	2.872435384	3.455575686	1.955683318	2.391065718	2.97420602	9.282438	46	408	2	48	0	25.39852337	13.30010562	730.8234189	1.2575	579.2029945	0.1408	434.255168	2.049	0.70468541	0.491729179	0.943995118	306.660056	24.7888466	2	2	2	6.37E-09	3.57E-08	1.38E-09	-1.055539906	0.258967028	-0.535611312	3.734936544	2.876503548	6.611440092	0.06250523
48	9.5	-5.336971882	-5.099960588	-4.637638902	-2.879510348	-2.386984008	-2.247117412	2.457461534	2.949987874	3.08985447	2.22045024	2.71297658	2.852843176	1.758128554	2.250654894	2.39052149	9.824984	52	441	12	48	0	29.60911375	14.25824771	809.2434764	1.2549	631.9597992	0.3239	429.7694652	0.8303	0.735055488	0.633443373	0.924931307	367.1796469	29.5603118	1	1	1	7.82E-09	1.85E-08	3.33E-09	-0.894656428	0.225833224	-0.511393166	3.610689663	3.871733615	7.482423279	0.043380227
49	5.76	-5.33479497	-5.287991362	-5.011795652	-2.569300388	-2.264532708	-1.5782612	2.765494582	3.070262262	3.75653377	2.718690974	3.023458654	3.709730162	2.442495264	2.747262944	3.433534452	6.502552	41	330	6	32	0	22.93345263	13.30010562	0	0	594.4488326	0.6163	436.3489583	1.9199	0	0.481475144	0.939512943	239.3008767	13.38016644	0	2	5	0	8.59E-09	1.49E-09	-1.074170258	0.356529354	-0.887726828	4.253259391	3.279364647	7.532624038	0.042476546
50	6.27	-5.330985374	-5.218058064	-4.999822636	-2.572021528	-2.266165392	-1.579893884	2.758963846	3.064819982	3.75109149	2.646036536	2.951892672	3.63816418	2.427801108	2.733657244	3.419928752	6.348129	59	447	0	32	0	22.93388083	13.30010562	0	0	596.5080251	0.6319	436.7024515	2.0498	0	0.489206731	0.947698256	242.4900726	13.70494889	0	3	4	0	8.44E-09	1.39E-09	-1.078942356	0.349036116	-0.781874482	5.214603945	3.219751244	8.434355189	0.029102132
51	7	-5.329624804	-5.202003338	-4.989754418	-2.839781704	-2.28439703	-2.264804822	2.4898431	3.045227774	3.064819982	2.362221634	2.917606308	2.937198516	2.149972714	2.705357388	2.724949596	7.529915	65	480	0	32	0	27.1530949	14.25824771	671.2370365	1.0229	446.0825826	0.7136	415.9705865	0.8332	0.635318328	0.819467189	0.913583677	293.8848598	20.1149504	1	1	0	6.60E-09	4.18E-09	3.11E-09	-0.857581072	0.302637224	-0.779425456	4.46786764	4.548188855	9.016056495	0.022802614
52	8.2	-5.328808462	-5.20281968	-4.981318884	-2.569844616	-2.24221936	-1.578805428	2.758963846	3.086589102	3.750003034	2.632975064	2.96060032	3.624014252	2.411474268	2.739099524	3.402513456	6.344494	45	372	12	48	0	22.9321875	13.30010562	0	0	599.9718994	0.622	436.8409309	1.9842	0	0.483352267	0.942286468	237.471837	13.66686029	0	3	5	0	8.68E-09	1.44E-09	-1.085444578	0.344710806	-0.742145838	5.574166888	3.229791396	8.803958284	0.024923684
53	8.6	-5.37153036	-5.268399154	-4.870568486	-2.722228456	-2.281403776	-1.683841432	2.649301904	3.090126584	3.687688928	2.546170698	2.986995378	3.584557722	2.14834003	2.58916471	3.186727054	8.847041	47	378	12	48	0	25.4120019	13.30010562	664.2959334	1.2938	487.1677525	0.2055	439.0686062	1.4454	0.706589269	0.832715216	0.945401237	310.9836224	21.84850217	2	1	6	5.11E-09	1.73E-08	2.00E-09	-0.996069465	0.281702079	-0.713845982	4.04116118	2.670680432	6.711841612	0.059928182
54	9.05	-5.358468888	-5.19873797	-4.783219892	-2.70617373	-2.268342304	-1.675405898	2.652295158	3.090126584	3.68306299	2.49256424	2.930395666	3.523332072	2.077046162	2.514877588	3.107813994	11.734337	51	423	18	48	0	25.41694564	13.30010562	687.0452899	1.3066	505.8308229	0.125	433.2384968	1.3778	0.71364468	0.73425532	0.949103541	314.2284936	23.20242704	2	1	8	5.42E-09	3.07E-08	2.04E-09	-1.02161018	0.27221609	-0.6014629	5.262294667	2.686995679	7.949290346	0.035666904
55	9.51	-5.364183282	-5.231663764	-4.82322065	-2.714881378	-2.273784584	-1.68166452	2.649301904	3.090398698	3.682518762	2.516782386	2.95787918	3.549999244	2.108339272	2.549436066	3.14155613	10.157393	51	411	12	48	0	25.41671208	13.30010562	677.3241902	1.3353	497.4290592	0.1577	439.8318245	1.1387	0.718633781	0.785325818	0.948050721	314.8106468	22.84934251	2	1	9	5.15E-09	2.35E-08	2.55E-09	-1.007512724	0.277605898	-0.621055108	5.466235255	2.669425413	8.135660668	0.032985526
56	10	-5.36336694	-5.226765712	-4.820227396	-2.71433715	-2.272968242	-1.660711742	2.64902979	3.090398698	3.702655198	2.512428562	2.95379747	3.56605397	2.105890246	2.547259154	3.159515654	10.155649	51	420	12	48	1	25.44891869	13.00936217	678.6217461	1.3449	497.409103	0.1569	439.0841556	1.409	0.720761674	0.787745073	0.947024517	314.9133687	22.97383398	2	1	6	5.13E-09	2.36E-08	2.05E-09	-1.007005532	0.278657318	-0.615612828	5.413524457	2.638049938	8.051574396	0.034169397
57	9.72	-5.36336694	-5.23275222	-4.825125448	-2.714881378	-2.273240356	-1.660983856	2.648485562	3.090126584	3.702383084	2.517870842	2.959511864	3.571768364	2.11024407	2.551885092	3.164141592	9.970354	51	546	14	48	1	25.45336165	13.00936217	677.3611943	1.3515	496.2146523	0.162	438.7889051	1.4664	0.72232352	0.7944727	0.947788555	315.6953761	22.96507812	2	1	6	5.09E-09	2.28E-08	1.97E-09	-1.005507913	0.279610709	-0.637654062	4.868218701	2.636167409	7.50438611	0.042982525
58	10.32	-5.363094826	-5.23683393	-4.826758132	-2.714609264	-2.272696128	-1.660983856	2.648485562	3.090398698	3.70211097	2.522224666	2.964137802	3.575850074	2.112148868	2.554062004	3.165774276	10.165254	51	504	14	48	1	25.45332268	13.00936217	676.7696125	1.3566	495.3423612	0.1676	438.7267976	1.4727	0.723288005	0.798650301	0.947305578	315.8336394	22.95629273	2	1	6	5.06E-09	2.19E-08	1.96E-09	-1.005475433	0.279915303	-0.6286743	5.196406169	2.644325033	7.840731202	0.037328139
59	9.61	-5.363639054	-5.228398396	-4.825125448	-2.71433715	-2.273784584	-1.660439628	2.649301904	3.08985447	3.703199426	2.514061246	2.954613812	3.567958768	2.110788298	2.551340864	3.16468582	9.958792	51	462	6	48	1	25.44965919	13.00936217	677.4352148	1.337	497.0900209	0.1551	438.7423228	1.4856	0.718981653	0.788978223	0.947879548	314.837856	22.87726414	2	1	6	5.15E-09	2.39E-08	1.94E-09	-1.005307888	0.280354962	-0.628130072	5.164403185	2.6355399	7.799943085	0.037972109
60	5.14	-6.096986284	-5.35520352	-5.119280682	-2.790256956	-2.314601684	-2.310792088	3.306729328	3.7823846	3.786194196	2.564946564	3.040601836	3.044411432	2.329023726	2.804678998	2.808488594	9.735835	40	297	1	2	0	16.30171066	47.53244446	608.2725458	0.2531	525.8246449	0.0465	423.0676074	2.364	0.247433749	0.409453861	0.976430174	206.1111207	10.11698353	26	12	2	2.19E-08	8.91E-08	1.13E-09	-0.919279185	0.290463859	-1.244196168	3.527230899	7.521956377	11.04918728	0.009720942
61	4.55	-6.017256882	-5.35384295	-5.116015314	-2.771208976	-2.313241114	-2.306982492	3.246047906	3.704015768	3.71027439	2.582633974	3.040601836	3.046860458	2.344806338	2.8027742	2.809032822	10.36959	40	306	1	2	6	14.05320354	45.97456743	604.712447	0.2703	523.3387912	0.0467	427.6349223	2.1657	0.264671363	0.459858992	0.971466556	210.3619484	10.39029147	24	13	0	2.03E-08	8.79E-08	1.27E-09	-0.934546083	0.294244941	-1.228413556	3.541663618	7.163020942	10.70468456	0.011231806
62	4.38	-5.410714776	-5.305678772	-5.022952326	-3.012846208	-2.330384296	-2.305077694	2.397868568	3.08033048	3.105637082	2.292832564	2.975294476	3.000601078	2.010106118	2.69256803	2.717874632	11.032914	45	351	0	48	0	17.37160638	48.1008581	708.5620815	0.9978	443.6721883	0.6745	411.183607	0.8899	0.69164312	0.789097534	0.836534217	311.0719229	23.22961613	14	8	5	7.54E-09	4.37E-09	2.85E-09	-0.727070759	0.260083033	-0.769901466	8.530991653	4.804840242	13.33583189	0.003726163
63	5	-5.408537864	-5.298875922	-5.017510046	-3.00141742	-2.32793527	-2.290383538	2.407120444	3.080602594	3.118154326	2.297458502	2.970940652	3.008492384	2.016092626	2.689574776	2.727126508	11.513966	45	360	0	48	6	17.07754899	50.06826684	706.8654106	1.0436	448.0168859	0.5598	412.1266886	0.8302	0.701316723	0.789411704	0.81797824	311.804804	23.40873648	13	1	5	7.18E-09	5.37E-09	3.07E-09	-0.736713575	0.261869005	-0.760105362	8.455063003	4.672435737	13.12749874	0.00406634
64	3.34	-5.004448574	-5.003904346	-4.881180932	-2.3673918	-2.328207384	-1.44084363	2.637056774	2.67624119	3.563604944	2.636512546	2.675696962	3.563060716	2.513789132	2.552973548	3.440337302	3.72176	82	828	8	16	0	19.93280527	19.12730808	0	0	574.5594931	0.2534	407.3737244	2.0596	0	0.405481801	0.992719367	247.4119231	11.18074802	0	0	1	0	1.95E-08	1.21E-09	-1.260292054	0.372316146	-0.503229746	3.921306866	3.877381201	7.798688067	0.037992099
65	9.65	-5.426225274	-5.39329948	-4.940501784	-3.050670054	-2.39052149	-2.329023726	2.37555522	3.035703784	3.097201548	2.342629426	3.00277799	3.064275754	1.88983173	2.549980294	2.611478058	9.95346	45	342	6	32	0	19.24115239	48.1008581	746.1735256	1.6694	524.1574068	0.1597	466.3338963	1.0834	0.799001972	0.668486464	0.870083698	326.3561651	28.49735506	12	5	5	5.00E-09	2.58E-08	3.01E-09	-0.721310057	0.228019889	-0.800922462	3.623867362	4.228786521	7.852653884	0.037141972
66	5.19	-5.305406658	-5.162274694	-4.946760406	-2.668894112	-2.24357993	-2.215552188	2.636512546	3.061826728	3.08985447	2.493380582	2.918694764	2.946722506	2.277866294	2.703180476	2.731208218	5.543994	51	423	12	48	14	26.08312214	24.43944345	635.5556336	0.8415	467.3005918	0.2041	435.0017297	1.3157	0.568372981	0.694636722	0.910772778	269.3882703	16.77079141	1	0	0	7.20E-09	1.60E-08	2.16E-09	-1.004288305	0.326817583	-0.738336242	4.567014141	4.076301712	8.643315853	0.026660521
67	6.42	-5.324726752	-5.17288714	-4.959005536	-2.7347457	-2.26262791	-2.256913516	2.589981052	3.062098842	3.067813236	2.43814144	2.91025923	2.915973624	2.224259836	2.696377626	2.70209202	8.922286	51	429	12	48	14	26.16170996	24.64513545	650.1871782	0.9052	475.2172979	0.191	440.9424319	1.1807	0.595591087	0.666837821	0.901049283	278.5202105	18.08482194	1	0	1	7.00E-09	1.77E-08	2.47E-09	-0.948137578	0.317116722	-0.729628594	4.752756953	5.395326681	10.14808363	0.014184645
68	9.12	-5.3198287	-5.16472372	-4.956284396	-2.810665506	-2.26262791	-2.256641402	2.509163194	3.05720079	3.063187298	2.354058214	2.90209581	2.908082318	2.14561889	2.693656486	2.699642994	7.469947	51	414	12	48	6	26.96906915	16.29195139	673.4611245	1.0109	478.9068447	0.1757	448.5517637	0.9878	0.633995185	0.622812623	0.883310237	289.0800056	20.05545004	1	0	0	6.73E-09	1.96E-08	3.05E-09	-0.884950317	0.304384177	-0.724458428	4.654237961	4.494223039	9.148461	0.021571034
69	8.39	-5.310848938	-5.15519973	-4.94022967	-2.60685212	-2.248205868	-1.940717048	2.703996818	3.06264307	3.37013189	2.54834761	2.906993862	3.214482682	2.33337755	2.692023802	2.999512622	9.040237	51	417	12	48	8	27.01613331	16.02702237	619.9209651	1.0397	551.2368532	0.0424	477.5234672	0.9044	0.675964608	0.737676931	0.871126341	291.5437296	18.38268606	2	2	5	5.54E-09	1.07E-07	3.78E-09	-1.060025314	0.333122566	-0.725002656	4.360563515	3.738074092	8.098637607	0.033501643
70	6.61	-5.306495114	-5.159009326	-4.941862354	-2.5578716	-2.244668386	-1.809013872	2.748623514	3.061826728	3.497481242	2.601137726	2.91434094	3.349995454	2.383990754	2.697193968	3.132848482	7.68514	51	426	12	48	8	27.03969055	15.59320038	608.1233717	0.8419	542.6004071	0.0195	460.9420515	1.3085	0.625375517	0.714716963	0.89892096	275.779166	16.85561178	1	1	4	6.58E-09	2.26E-07	2.43E-09	-1.097197577	0.344930823	-0.730444936	4.479790321	3.154490257	7.634280577	0.04070384
71	3.62	-5.304590316	-5.158192984	-4.939957556	-2.53338134	-2.242763588	-1.693637536	2.771208976	3.061826728	3.61095278	2.624811644	2.915429396	3.464555448	2.406576216	2.697193968	3.24632002	8.096396	51	435	12	48	10	26.78492891	18.28293018	602.7427954	0.7428	488.4921517	0.0465	450.3766683	1.6144	0.551184125	0.658618871	0.920532207	251.9781828	14.96240097	0	0	1	7.33E-09	7.69E-08	1.88E-09	-1.117304695	0.349313965	-0.739152584	4.487947944	3.091111797	7.579059741	0.04165741
72	4.17	-6.392502088	-5.339965136	-5.080096266	-2.320043964	-2.307254606	-1.425605246	4.072458124	4.085247482	4.966896842	3.019921172	3.03271053	3.91435989	2.760052302	2.77284166	3.65449102	2.333084	34	261	1	2	0	10.69815189	61.04834328	0	0	548.7968883	0.0503	408.3128372	1.4895	0	0.144559908	0.954627049	155.8541	6.278526651	0	0	0	0	8.98E-08	1.68E-09	-1.22537903	0.50927192	-1.188957026	4.89394659	3.938877131	8.832823722	0.024623808
73	3.13	-6.410189498	-5.353570836	-5.093157738	-2.358684152	-2.314601684	-1.437306148	4.051505346	4.095587814	4.97288335	2.994886684	3.038969152	3.916264688	2.734473586	2.778556054	3.65585159	3.75724	34	261	1	2	0	15.91361871	19.12730808	0	0	552.0959746	0.0747	411.2927285	1.4532	0	0.166574102	0.951866698	164.7753654	6.729357167	0	1	1	0	6.12E-08	1.74E-09	-1.165890043	0.514065993	-1.20419541	4.733304159	3.766312019	8.499616178	0.028316488
74	4.77	-5.517927692	-5.296154782	-5.125539304	-2.304261352	-2.256913516	-1.425605246	3.21366634	3.261014176	4.092322446	2.99189343	3.039241266	3.870549536	2.821277952	2.868625788	3.699934058	1.703431	43	342	0	48	0	19.92662633	19.12730808	0	0	539.9067802	0.0521	403.9888987	1.4062	0	0.136021624	0.955809022	148.8064343	5.777515171	0	1	5	0	8.39E-08	1.74E-09	-1.203535035	0.437780813	-0.993034946	4.508028248	4.095126997	8.603155245	0.027113322
75	5.92	-5.524730542	-5.326359436	-5.154927616	-2.686581522	-2.284124916	-2.235688624	2.83814902	3.240605626	3.289041918	2.639777914	3.04223452	3.090670812	2.468346094	2.8708027	2.919238992	7.182322	46	357	0	48	0	19.69827064	32.03500686	0	0	590.7666318	0.2933	394.9295821	1.1539	0	0.267727152	0.965567647	189.8956405	8.837211598	0	27	5	0	1.78E-08	2.03E-09	-0.973428263	0.722310385	-1.00147048	4.465357602	7.594119969	12.05947757	0.006363749
76	5.75	-5.530989164	-5.390306226	-5.137240206	-2.909715002	-2.321676648	-2.289022968	2.621274162	3.209312516	3.241966196	2.480591224	3.068629578	3.101283258	2.227525204	2.815563558	2.848217238	9.261914	48	363	0	48	0	21.61851754	31.53249636	638.107015	1.2388	507.7573635	0.2261	428.4921134	1.4925	0.708459672	0.657814733	0.917107751	308.084821	19.98257339	16	8	6	4.93E-09	1.71E-08	1.84E-09	-0.788320101	0.525098377	-0.985415754	2.998867901	4.713851364	7.712719265	0.039386739
77	7.59	-5.53343819	-5.393571594	-5.17152657	-2.739371638	-2.32521413	-2.055277042	2.794066552	3.20822406	3.478161148	2.654199956	3.068357464	3.338294552	2.432154932	2.84631244	3.116249528	6.190033	47	351	0	48	0	20.0609342	33.91664162	0	0	464.8303266	0.7923	408.6492848	1.1199	0	0.849589015	0.912407287	253.6028021	14.22837258	0	15	12	0	4.09E-09	2.24E-09	-0.951226023	0.139058975	-1.003647392	3.242969096	3.703561068	6.946530165	0.054311192
78	7.7	-5.41098689	-5.311121052	-4.8844463	-2.372561966	-2.294737362	-1.81636095	3.038424924	3.116249528	3.59462594	2.938559086	3.01638369	3.494760102	2.511884334	2.589708938	3.06808535	6.774545	40	336	12	32	0	17.64226157	19.82515827	608.1830325	0.1845	463.0595444	0.0605	409.8651009	1.0303	0.470849603	0.582578793	0.872639881	251.0429529	16.83276369	3	23	2	3.01E-08	5.31E-08	2.44E-09	-0.867333335	0.393295027	-0.807181084	5.700923807	4.800447675	10.50137148	0.01223143
79	7.13	-5.521737288	-5.35656409	-5.094790422	-2.599232928	-2.29119988	-1.596220724	2.92250436	3.230537408	3.925516564	2.757331162	3.06536421	3.760343366	2.495557494	2.803590542	3.498569698	2.730063	45	348	0	48	0	22.91739519	13.30010562	0	0	582.9064081	0.5596	435.2155048	1.9685	0	0.467953286	0.943068415	226.7782507	12.4733374	0	2	4	0	9.10E-09	1.44E-09	-1.242824875	0.384613159	-0.976163878	3.121232253	3.251754229	6.372986482	0.069078647
80	6.84	-5.558744792	-5.399558102	-5.02186387	-2.77148109	-2.308343062	-1.71976048	2.787263702	3.25040173	3.838984312	2.628077012	3.09121504	3.679797622	2.25038278	2.713520808	3.30210339	2.216081	47	354	0	48	0	25.40242582	13.30010562	636.4691633	1.1957	496.4133288	0.1179	434.4986613	1.8426	0.68591891	0.810782206	0.944860661	305.3781539	19.92742914	1	2	3	5.08E-09	3.13E-08	1.54E-09	-0.853457932	0.54730914	-0.953306302	2.249621558	2.749746629	4.999368187	0.122887832
81	7.32	-5.513301754	-5.38241492	-4.975060262	-2.752977338	-2.292832564	-1.711869174	2.760324416	3.22046919	3.80143258	2.629437582	3.089582356	3.670545746	2.222082924	2.682227698	3.263191088	2.333827	47	378	2	48	0	25.38369213	13.30010562	645.1797524	1.2244	504.2262516	0.0692	432.4828834	1.5236	0.691443644	0.763341329	0.936414912	305.7267669	20.47787854	1	2	3	5.10E-09	5.51E-08	1.84E-09	-0.900081131	0.328437779	-0.886366258	2.787397199	2.750374138	5.537771337	0.098051499
82	7.94	-5.325543094	-5.175064052	-4.968257412	-2.837060564	-2.281948004	-2.262083682	2.48848253	3.04359509	3.063459412	2.338003488	2.893116048	2.91298037	2.131196848	2.686309408	2.70617373	7.319362	51	405	12	48	0	27.15361826	14.25824771	675.5527326	0.9882	482.3724585	0.1593	445.0258184	1.0188	0.630695238	0.604520088	0.902854642	291.7302809	20.13011013	1	0	0	6.92E-09	2.19E-08	2.91E-09	-0.860473724	0.386548938	-0.720920946	5.050823966	4.510538286	9.561362251	0.018141487
83	7.4	-5.359013116	-5.21778595	-4.767165166	-2.704541046	-2.268886532	-1.678399152	2.65447207	3.090126584	3.680613964	2.513244904	2.948899418	3.539386798	2.06262412	2.498278634	3.088766014	6.808471	56	462	4	24	0	25.41072703	13.30010562	693.0362941	1.4502	505.5420714	0.1374	434.9559481	2.1042	0.745901743	0.736574019	0.960865203	331.7612255	24.58807282	2	1	4	4.96E-09	2.79E-08	1.35E-09	-0.820970671	0.341968765	-0.653980902	2.44791456	3.000122919	5.448037479	0.101811463
84	2.42	-5.99467142	-5.345135302	-5.034381114	-2.349160162	-2.299091186	-1.43131964	3.645511258	3.695580234	4.56335178	2.99597514	3.046044116	3.913815662	2.685220952	2.735289928	3.603061474	4.71824	34	459	7	14	0	15.91102997	19.12730808	789.6076488	0	559.016155	0.1043	417.5114258	1.5525	0.010961672	0.217499566	0.942835897	161.7846874	7.530532397	1	1	1	0	4.49E-08	1.68E-09	-0.536019074	1.114820764	-0.989497464	6.056094184	3.835965574	9.892059758	0.015792317
85	2.45	-6.060523008	-5.33207383	-5.023496554	-2.308343062	-2.29256045	-1.420707194	3.752179946	3.767962558	4.639815814	3.023730768	3.03951338	3.911366636	2.715153492	2.730936104	3.60278936	2.92893	34	459	7	14	0	10.69617204	61.04834328	784.6107645	0	553.2291866	0.0771	415.1905198	1.4901	0.009230127	0.198912772	0.945068479	156.5151403	7.056933246	1	0	2	0	5.95E-08	1.73E-09	-0.556904909	1.134752029	-0.976163878	6.250622129	3.89118641	10.14180854	0.01422202
86	2.59	-6.442843178	-5.38377549	-5.12118548	-2.714881378	-2.341813084	-2.264532708	3.7279618	4.101030094	4.17831047	2.668894112	3.041962406	3.119242782	2.406304102	2.779372396	2.856652772	9.089864	37	276	1	2	0	16.21391637	32.03500686	606.9028979	0.3057	507.9029659	0.1097	405.0050404	1.4291	0.28884498	0.400289831	0.963069032	208.0495717	9.903843449	25	14	6	1.81E-08	3.52E-08	1.72E-09	-0.921974973	0.363143649	-1.21780111	4.583956898	7.327428432	11.91138533	0.006771483
87	4.55	-5.120097024	-5.0205033	-4.727708636	-2.89393239	-2.398140682	-2.30480558	2.226164634	2.721956342	2.815291444	2.12657091	2.622362618	2.71569772	1.833776246	2.329567954	2.422903056	14.644905	67	522	1	2	24	37.77030116	49.9127805	762.3228788	2.0971	634.3524841	2.053	448.892806	0.5435	0.961354555	0.979301707	0.624615044	349.7998722	35.03517811	19	13	3	4.15E-09	2.94E-09	5.56E-09	-0.898898717	0.207168893	-0.34431517	4.642942791	5.1587556	9.80169839	0.016402218
88	1.82	-6.441210494	-5.380510122	-5.148941108	-2.386167666	-2.347527478	-1.448462822	4.055042828	4.093683016	4.992747672	2.994342456	3.032982644	3.9320473	2.762773442	2.80141363	3.700478286	3.062241	34	234	0	0	0	15.91374153	19.12730808	0	0	548.4570159	0.0582	411.3063728	1.4146	0	0.140008261	0.947979061	155.8151536	6.182594534	0	1	3	0	7.75E-08	1.79E-09	-1.1119471	0.501885234	-1.340524524	4.11646232	3.741211639	7.857673959	0.037063865
89	10.51	-5.832491476	-5.418606082	-5.036013798	-3.255027668	-2.628077012	-2.324125674	2.577463808	3.204414464	3.508365802	2.163578414	2.79052907	3.094480408	1.78098613	2.407936786	2.711888124	14.07421	62	447	0	48	0	30.40358757	22.23515966	810.9372295	1.872	592.630338	0.3263	454.2876778	0.9497	0.835280252	0.597596557	0.93289482	329.2491234	32.64379579	8	2	1	5.27E-09	1.61E-08	3.26E-09	-0.493081124	0.251891208	-1.044464492	1.406876299	4.268947129	5.675823427	0.092536276
90	9.64	-5.60282726	-5.41234746	-5.02322444	-3.250945958	-2.616920338	-2.31841128	2.351881302	2.985906922	3.28441598	2.161401502	2.795427122	3.09393618	1.772278482	2.406304102	2.70481316	14.891719	62	483	2	48	0	30.406022	22.23515966	814.6136203	1.8759	593.6234464	0.3514	453.589643	1.1513	0.83600564	0.60781337	0.934351238	331.3964392	32.90646584	8	3	2	5.30E-09	1.50E-08	2.68E-09	-0.498969603	0.250084439	-0.941877514	1.422564037	4.278359771	5.700923808	0.091567363
91	5.79	-5.591670586	-5.40554461	-4.997917838	-3.228904724	-2.64222694	-2.407392558	2.362765862	2.949443646	3.184278028	2.176639886	2.76331767	2.998152052	1.769013114	2.355690898	2.59052528	14.894905	63	504	2	48	0	9.600484119	82.81521041	821.7404097	2.0182	603.8289242	0.3937	433.4656959	0.7867	0.858656419	0.641962882	0.918013649	334.2192413	33.95789454	0	0	0	5.02E-09	1.39E-08	3.58E-09	-0.511074522	0.260020754	-0.910584404	1.494727629	4.201803612	5.696531242	0.091736187
92	9.87	-5.826232854	-5.417517626	-5.033292658	-3.254211326	-2.62453953	-2.323309332	2.572021528	3.201693324	3.502923522	2.1633063	2.792978096	3.094208294	1.779081332	2.408753128	2.709983326	14.924174	62	459	1	48	0	30.40469834	22.23515966	811.680478	1.873	592.5736893	0.328	451.6070263	0.8905	0.835316657	0.597198056	0.934570645	329.497879	32.67340036	8	2	2	5.27E-09	1.60E-08	3.43E-09	-0.494402086	0.251386588	-1.03956644	1.411268866	4.239454182	5.650723048	0.093515442
93	5.94	-5.691808538	-5.410170548	-5.006625486	-3.232170092	-2.649846132	-2.411202154	2.459638446	3.041962406	3.280606384	2.178000456	2.760324416	2.998968394	1.774455394	2.356779354	2.595423332	12.277698	63	480	1	48	0	9.600299016	82.81521041	819.621822	2.0159	603.2119929	0.3801	442.769063	1.4255	0.858249347	0.637284229	0.932747891	334.8007912	33.89686579	0	0	0	5.00E-09	1.43E-08	2.06E-09	-0.506267371	0.261562537	-0.952762074	1.498492686	4.199293574	5.69778626	0.09168792
94	5.71	-6.129639964	-5.473845224	-5.19873797	-2.804951112	-2.514605474	-2.399501252	3.324688852	3.61503449	3.730138712	2.668894112	2.95923975	3.074343972	2.393786858	2.684132496	2.799236718	9.162703	33	240	1	2	0	13.09611042	51.49115236	618.5909944	0.3104	512.098604	0.175	429.6503206	1.3781	0.326386025	0.595971356	0.942084466	217.9703622	11.66098519	19	14	6	1.85E-08	2.25E-08	2.01E-09	-0.805817562	0.389231326	-1.173174414	5.417289514	8.377879334	13.79516885	0.003073313
95	4.54	-6.12528614	-5.461872208	-5.222956116	-2.718146746	-2.503993028	-2.451475026	3.407139394	3.621293112	3.673811114	2.743725462	2.95787918	3.010397182	2.50480937	2.718963088	2.77148109	9.553061	33	249	1	2	6	16.09669304	48.34794633	0	0	593.5666077	0.1709	428.7143603	1.4844	0	0.244598707	0.946285803	192.3812878	9.50684565	0	27	6	0	3.09E-08	1.86E-09	-0.866110189	0.415743065	-1.149228382	5.476902915	8.0189439	13.49584682	0.003484333
96	4.54	-6.11576215	-5.45316456	-5.255609796	-2.623451074	-2.50616994	-2.427528994	3.492311076	3.60959221	3.688233156	2.829713486	2.94699462	3.025635566	2.632158722	2.749439856	2.828080802	12.461289	34	258	1	2	0	13.71495612	46.96104512	0	0	570.7245121	0.1399	428.5661701	1.5217	0	0.268181514	0.942173119	186.9998427	8.857380289	0	17	8	0	3.49E-08	1.81E-09	-0.917067168	0.459481758	-1.210454032	4.617214901	9.258275162	13.87549006	0.00297152
97	2.3	-6.30624195	-5.391394682	-5.21914652	-2.469978778	-2.336370804	-1.306691428	3.836263172	3.969871146	4.999550522	2.921415904	3.055023878	4.084703254	2.749167742	2.882775716	3.912455092	3.320275	33	306	8	16	0	11.45605544	53.76457592	0	0	547.6091737	0.0822	409.9464126	1.6056	0	0.135275596	0.94606825	144.2330132	6.023316758	0	0	1	0	5.47E-08	1.57E-09	-1.045242135	0.484779087	-1.365286898	2.97376752	5.782500043	8.756267563	0.025427152
98	2	-6.304609266	-5.377788982	-5.238738728	-2.40684833	-2.331472752	-1.28029637	3.897760936	3.973136514	5.024312896	2.970940652	3.04631623	4.097492612	2.831890398	2.907265976	3.958442358	3.786866	33	306	8	16	0	12.441282	47.41553437	0	0	538.3361253	0.0261	398.2532218	1.5678	0	0.074344982	0.95367193	131.8744779	4.885457647	0	0	0	0	1.66E-07	1.52E-09	-1.064654899	0.528496771	-1.38243008	3.408004094	3.358430844	6.766434938	0.058571791
99	4.7	-5.37697264	-5.306495114	-5.090436598	-2.380181158	-2.334466006	-1.45308876	2.996791482	3.042506634	3.92388388	2.926313956	2.972029108	3.853406354	2.71025544	2.755970592	3.637347838	1.722171	60	474	0	6	0	19.94127061	19.12730808	0	0	489.610998	0.1483	412.7028594	0.9215	0	0.522096383	0.951152723	168.8079014	7.323367217	0	1	2	0	2.42E-08	2.77E-09	-1.163250692	0.45656815	-0.871944216	4.821782998	3.825925422	8.647708419	0.026611457
100	3.5	-6.005828094	-5.418333968	-5.14159403	-2.97420602	-2.38780035	-2.32793527	3.031622074	3.618027744	3.677892824	2.444127948	3.030533618	3.090398698	2.16738801	2.75379368	2.81365876	7.00307	37	315	18	0	0	20.60431868	31.53249636	654.1320725	1.2615	515.0984338	0.1514	434.3160157	1.332	0.709710578	0.625677823	0.918641136	309.4899388	20.96275215	15	11	2	5.08E-09	2.63E-08	2.12E-09	-0.754047618	0.271746362	-1.27766619	1.930846732	4.258906976	6.189753708	0.074595804
101	4.37	-5.447178052	-5.4150686	-4.880636704	-2.751888882	-2.416916548	-2.369024484	2.69528917	3.030261504	3.078153568	2.663179718	2.998152052	3.046044116	2.128747822	2.463720156	2.51161222	7.167621	51	387	4	0	0	16.14846003	32.03500686	691.1047548	0.2278	488.2613043	0.234	405.6145288	1.3338	0.227525533	0.541393652	0.97245943	219.4550307	11.13758444	31	13	9	3.14E-08	1.53E-08	1.85E-09	-0.913592017	0.334519101	-0.894529678	3.648967742	7.121605316	10.77057306	0.010925716
102	3.16	-5.418878196	-5.390034112	-4.86539832	-2.474332602	-2.390793604	-1.472408854	2.944545594	3.028084592	3.946469342	2.91570151	2.999240508	3.917625258	2.391065718	2.474604716	3.392989466	1.76367	48	372	4	0	0	15.84011382	19.12730808	644.5089828	0.1681	515.9558594	0.004	410.584472	1.2843	0.171014439	0.233832467	0.966723015	188.4395858	8.363913946	1	0	8	3.70E-08	9.98E-07	1.97E-09	-1.058546936	0.467120462	-0.878202838	3.72803394	3.480167687	7.208201627	0.048666869
103	2	-5.476022136	-5.430851212	-4.953291142	-2.739371638	-2.396780112	-2.347799592	2.736650498	3.079242024	3.128222544	2.691479574	3.0340711	3.08305162	2.213919504	2.55651103	2.60549155	8.101916	41	303	12	0	0	16.14967416	32.03500686	663.7980138	0.2649	475.0352223	0.2838	398.0230915	1.4073	0.251994547	0.598002409	0.95389412	212.1177571	10.63632728	32	15	8	2.49E-08	1.19E-08	1.69E-09	-0.914746987	0.345881375	-1.03820587	4.632902639	7.257774877	11.89067752	0.006830541
104	4.7	-5.413980144	-5.40554461	-4.76743728	-2.731208218	-2.384262868	-2.33337755	2.682771926	3.029717276	3.080602594	2.674336392	3.021281742	3.07216706	2.036229062	2.383174412	2.43405973	7.970295	41	309	12	0	0	16.15019919	32.03500686	724.8418183	0.2367	488.4921517	0.2387	401.7634252	1.131	0.226881653	0.500069446	0.952325363	211.9195063	11.30759703	32	13	12	3.33E-08	1.50E-08	2.14E-09	-0.943280795	0.325510987	-0.88990374	4.876376324	7.325545903	12.20192223	0.005994747
105	3.6	-5.409898434	-5.406633066	-4.752198896	-2.729847648	-2.380181158	-2.327663156	2.680050786	3.029717276	3.082235278	2.676785418	3.026451908	3.07896991	2.022351248	2.372017738	2.42453574	8.148293	41	363	16	0	0	16.15254541	32.03500686	729.3616861	0.2513	487.7043231	0.2527	401.5032157	1.1995	0.238041621	0.503627599	0.951689093	214.3256547	11.63443003	25	9	8	3.17E-08	1.41E-08	2.01E-09	-0.947917828	0.322234524	-0.877386496	4.81927296	7.301700542	12.1209735	0.006201737
106	4.88	-5.338332452	-5.327720006	-4.766348824	-2.74426969	-2.403310848	-2.355418784	2.594062762	2.935021604	2.982913668	2.583450316	2.924409158	2.972301222	2.022079134	2.363037976	2.41093004	7.009991	59	495	28	0	0	16.14970698	32.03500686	723.6994689	0.216	497.5687977	0.1877	393.1637641	1.6083	0.220916758	0.545450439	0.990020517	226.2801099	12.18764396	24	9	0	3.63E-08	1.98E-08	1.44E-09	-0.947069595	0.308660715	-0.65996741	3.228536378	7.132272977	10.36080935	0.01297408
107	4.53	-5.407177294	-5.360101572	-4.73070189	-2.74154855	-2.400589708	-2.352153416	2.665628744	3.006587586	3.055023878	2.618553022	2.959511864	3.007948156	1.98915334	2.330112182	2.378548474	8.917484	51	411	28	0	0	16.15046991	32.03500686	739.0128927	0.2047	496.7116422	0.1943	398.2276386	1.3694	0.206209843	0.491765019	0.979304619	221.5756683	11.7070521	24	9	7	4.00E-08	1.90E-08	1.74E-09	-0.947212003	0.311239447	-0.722825744	3.620102305	7.198788984	10.81889129	0.010706565
108	5.13	-5.375884184	-5.137240206	-4.802267872	-2.604947322	-2.30888729	-1.598125522	2.770936862	3.066996894	3.777758662	2.532292884	2.828352916	3.539114684	2.19732055	2.493380582	3.20414235	7.954767	44	474	2	16	0	22.92783739	13.30010562	658.7195463	0.6006	568.3698222	0.139	439.5044063	1.6028	0.482526728	0.488369459	0.948733778	274.9630575	16.60841369	3	2	6	1.08E-08	3.48E-08	1.81E-09	-1.080172093	0.314880585	-0.621599336	4.132150058	3.221633774	7.353783831	0.045784639
109	5.4	-6.321480334	-5.50078451	-5.152206476	-2.902640038	-2.401133936	-1.810646556	3.418840296	3.920346398	4.510833778	2.598144472	3.099650574	3.690137954	2.249566438	2.75107254	3.34155992	2.415207	38	384	0	16	0	23.87702699	13.30010562	633.8984253	0.9152	0	0	434.9406897	1.8742	0.588275488	0	0.950798599	281.0166393	17.74906938	1	0	2	6.58E-09	0	1.51E-09	-0.803942886	0.293417076	-1.243107712	2.248366538	2.603536916	4.851903454	0.130727014
110	4.1	-6.346786936	-5.486090354	-5.169077544	-2.913524598	-2.387256122	-1.816905178	3.433262338	3.959530814	4.529881758	2.572565756	3.098834232	3.669185176	2.255552946	2.781821422	3.352172366	3.541973	38	384	0	16	0	21.26538584	13.30010562	632.4756058	0.9085	0	0	434.7119421	1.8654	0.587964153	0	0.951409904	281.4820297	17.65824922	1	0	2	6.60E-09	0	1.52E-09	-0.791472378	0.295003024	-1.26678163	2.263426767	2.850775659	5.114202425	0.11711031
111	9.4	-5.37153036	-5.348672784	-4.886623212	-2.617464566	-2.290111424	-1.60411203	2.754065794	3.081418936	3.76741833	2.731208218	3.05856136	3.744560754	2.269158646	2.596511788	3.282511182	4.370341	40	342	12	32	0	18.71420827	13.30010562	663.30084	0.4663	509.4891844	0.1022	438.7578491	1.6648	0.383313717	0.651422005	0.928739462	277.1329259	14.62576315	3	1	7	1.41E-08	3.81E-08	1.73E-09	-0.982815096	0.399720338	-0.887998942	4.684985927	3.362195901	8.047181828	0.034232396
112	8.1	-5.347312214	-5.207173504	-4.708660656	-2.684132496	-2.256913516	-1.66125597	2.663179718	3.090398698	3.686056244	2.523041008	2.950259988	3.545917534	2.02452816	2.45174714	3.047404686	9.122279	46	384	2	32	0	25.41170021	13.30010562	702.6590706	1.3907	511.7815282	0.1256	433.4050862	2.0951	0.731735173	0.665528602	0.946216029	315.5757801	24.24634078	2	1	3	5.32E-09	3.13E-08	1.34E-09	-1.056064304	0.2598032	-0.625136818	2.876503548	2.892191285	5.768694833	0.089001671
113	5.5	-5.379149552	-5.235201246	-4.735872056	-2.93611006	-2.256913516	-2.2857576	2.443039492	3.122236036	3.093391952	2.299091186	2.97828773	2.949443646	1.799761996	2.47895854	2.450114456	15.377627	49	399	2	32	0	23.69545285	31.53249636	781.445815	1.5198	487.5892442	0.535	437.488331	1.003	0.779894155	0.819907682	0.92869822	331.31411	29.81793119	20	11	8	6.02E-09	6.66E-09	2.86E-09	-0.850930223	0.212959717	-0.640647316	2.944274575	4.15411289	7.098387465	0.050960408
114	6.6	-5.437926176	-5.330985374	-4.740497994	-2.649846132	-2.241403018	-1.637854166	2.788080044	3.196523158	3.80007201	2.681139242	3.089582356	3.693131208	2.090651862	2.499094976	3.102643828	10.540335	38	318	8	32	0	25.40073249	13.30010562	675.6263583	1.3518	486.5750677	0.3403	426.516884	1.4587	0.72419661	0.774135722	0.921683646	317.7994942	22.6999927	2	1	5	5.06E-09	1.04E-08	1.87E-09	-1.094835966	0.255317902	-0.759833248	2.863953358	2.81124256	5.675195918	0.09256063
115	8.25	-5.419694538	-5.37153036	-4.916283638	-3.031622074	-2.472427804	-2.32385356	2.388072464	2.947266734	3.095840978	2.339908286	2.899102556	3.0476768	1.884661564	2.443855834	2.592430078	13.613578	47	351	6	32	0	24.055622	38.99693047	750.0556141	1.9473	588.3556827	0.1777	477.2477502	1.0824	0.846688504	0.648866537	0.876035629	346.9030303	30.96526845	13	12	6	4.33E-09	2.92E-08	3.15E-09	-0.736927106	0.23145082	-0.765819756	3.327055369	4.2670646	7.594119969	0.041395152
116	4.28	-5.44908285	-5.413980144	-4.92390283	-2.984546352	-2.397052226	-2.382085956	2.464536498	3.052030624	3.066996894	2.429433792	3.016927918	3.031894188	1.939356478	2.526850604	2.541816874	10.884349	46	471	12	16	0	18.40923974	28.18741052	752.7423533	0.8483	481.772656	0.5876	420.713244	0.9492	0.59325732	0.788514532	0.85024301	297.2462805	23.15986173	16	7	7	1.00E-08	5.92E-09	2.80E-09	-0.723407162	0.292046486	-0.846093386	4.610312296	6.020326143	10.63063844	0.011586039
117	7.01	-5.403639812	-5.343774732	-4.884718414	-3.003594332	-2.531476542	-2.30888729	2.40004548	2.87216327	3.094752522	2.3401804	2.81229819	3.034887442	1.881124082	2.353241872	2.575831124	10.056295	49	360	6	32	0	22.8022209	42.12949869	754.2994039	1.9811	594.4488326	0.198	488.4344194	0.8945	0.854100845	0.685783503	0.852296198	350.6453257	31.61098142	13	9	5	4.31E-09	2.68E-08	4.00E-09	-0.759191145	0.237214523	-0.725002656	3.014555638	4.159132966	7.173688604	0.049376347
118	2.86	-5.441735772	-5.336427654	-4.890704922	-2.97284545	-2.41909346	-2.378004246	2.468890322	3.022642312	3.063731526	2.363582204	2.917334194	2.958423408	1.917859472	2.471611462	2.512700676	9.427531	49	489	12	16	0	15.66407822	58.44310031	765.9491753	0.8781	441.1934845	0.3648	401.5942507	0.8227	0.604672519	0.783305782	0.851132073	286.4654062	22.8879165	13	4	1	1.00E-08	8.00E-09	2.94E-09	-0.728201449	0.298953101	-0.769357238	4.258906976	8.524716557	12.78362353	0.004697109
119	8.04	-5.35928523	-5.353026608	-4.881997274	-2.650934588	-2.29528159	-1.867246268	2.708350642	3.06400364	3.492038962	2.70209202	3.057745018	3.48578034	2.231062686	2.586715684	3.014751006	4.481782	43	360	12	32	0	18.00379524	22.85823111	672.4384044	0.5373	470.6354123	0.5827	438.3700209	0.9872	0.434941269	0.556643847	0.877891047	252.8841503	15.99451801	3	9	3	1.26E-08	5.70E-09	2.92E-09	-0.962037796	0.387027616	-0.861059656	4.620352448	4.428962051	9.049314499	0.0224868
120	5.8	-5.38921777	-5.383231262	-4.910025016	-2.961688776	-2.345350566	-2.321948762	2.427528994	3.043867204	3.067269008	2.421542486	3.037880696	3.0612825	1.94833624	2.56467445	2.588076254	10.843683	46	375	12	32	0	19.11884535	24.20906566	747.9290162	0.8094	481.6042302	0.5918	414.6767217	0.8168	0.588092559	0.750162303	0.80635999	289.4479377	22.56567907	17	6	4	1.04E-08	5.87E-09	3.16E-09	-0.747886327	0.290424897	-0.877386496	4.499243115	6.049819089	10.5490622	0.011989243
121	6.03	-5.351666038	-5.272480864	-4.86811946	-2.677329646	-2.29392102	-2.119495946	2.674336392	3.057745018	3.232170092	2.595151218	2.978559844	3.152984918	2.190789814	2.57419844	2.748623514	3.882461	46	378	12	32	0	15.6359027	44.3013912	682.0938164	0.6096	486.6705645	0.3739	387.3416633	0.7415	0.499480007	0.658161977	0.828326848	270.5411856	17.19684709	2	1	0	1.14E-08	9.50E-09	3.03E-09	-0.949812282	0.372858072	-0.751669828	4.888299005	5.485688049	10.37398705	0.012902583
122	3.64	-5.376700526	-5.309216254	-4.885262642	-2.94291291	-2.375827334	-2.317594938	2.433787616	3.000873192	3.059105588	2.366303344	2.93338892	2.991621316	1.942349732	2.509435308	2.567667704	9.431836	49	393	12	32	0	15.66953492	58.44310031	754.8504902	0.8287	437.411159	0.3414	392.0076926	0.5369	0.596527375	0.742239733	0.79282235	279.0412756	21.81284689	14	2	4	1.03E-08	8.40E-09	4.29E-09	-0.757446764	0.299640326	-0.775071632	4.615332372	9.729534797	14.34486717	0.002440591
123	8.9	-5.346495872	-5.336427654	-4.873289626	-2.859646026	-2.323309332	-2.286846056	2.486849846	3.02318654	3.059649816	2.476781628	3.013118322	3.049581598	2.0136436	2.549980294	2.58644357	4.541548	46	375	12	32	0	22.95180701	14.25824771	729.1472184	0.7545	485.6221574	0.2751	440.237876	1.0081	0.552051937	0.757449523	0.884677825	330.2919757	21.04777586	1	0	0	1.06E-08	1.29E-08	2.88E-09	-0.827327161	0.313026813	-0.836297282	4.482927868	4.450924884	8.933852752	0.023602374
124	4.2	-5.169621772	-5.021591756	-4.686619422	-2.797604034	-2.471339348	-1.734454636	2.372017738	2.698282424	3.435167136	2.223987722	2.550252408	3.28713712	1.889015388	2.215280074	2.952164786	9.699553	54	444	2	24	0	25.4121868	13.30010562	776.8433146	0.9292	522.2586058	0.3359	445.8099062	1.9546	0.690069684	0.747179538	0.927742784	316.7999103	26.92800823	2	1	2	9.74E-09	1.22E-08	1.52E-09	-0.909584055	0.292811911	-0.387581296	4.109559716	2.847010601	6.956570317	0.054083005
125	6.8	-5.448266508	-5.17288714	-4.82730236	-2.677057532	-2.468890322	-1.640575306	2.771208976	2.979376186	3.807691202	2.495829608	2.703996818	3.532311834	2.150244828	2.358412038	3.186727054	5.846535	44	420	8	24	0	18.7965489	13.30010562	701.5458214	0.2669	521.687255	0.2762	450.9171989	1.482	0.385111925	0.699521952	0.920937808	261.9822417	16.34044914	3	1	9	2.76E-08	1.48E-08	2.06E-09	-0.940222957	0.382719511	-0.630579098	5.901726847	3.229163887	9.130890735	0.021730558
126	5.5	-5.070572276	-5.021047528	-4.845533998	-2.687669978	-2.362493748	-1.637854166	2.382902298	2.708078528	3.43271811	2.33337755	2.65855378	3.383193362	2.15786402	2.48304025	3.207679832	4.253647	56	570	16	16	0	18.70560537	13.30010562	690.8351982	0.3994	515.4624912	0.2095	441.2091848	1.349	0.410757217	0.725410806	0.944353538	271.0403037	16.79789784	3	1	10	1.79E-08	1.90E-08	2.16E-09	-0.949394812	0.36293521	-0.517651788	3.994725477	3.25049921	7.245224687	0.047917121
127	7	-5.420782994	-5.384863946	-4.919004778	-2.690391118	-2.357323582	-1.641119534	2.730391876	3.063459412	3.77966346	2.694472828	3.027540364	3.743744412	2.22861366	2.561681196	3.277885244	2.321397	40	462	16	18	0	18.70718192	13.30010562	678.5846041	0.4231	550.6982012	0.1159	439.1774752	1.5501	0.366464604	0.459414647	0.941382269	244.8790928	14.84262822	3	2	7	1.63E-08	3.92E-08	1.87E-09	-0.908328163	0.401280719	-0.909495948	4.182350817	3.189630789	7.371981606	0.045436576
